# Supplementary material for: Graph Cut-Based Human Body Segmentation in Color Images Using Skeleton Information from the Depth Sensor
Source: Sensors (Basel). 2019 Jan 18;19(2):393. doi: 10.3390/s19020393 (PMC6358916; doi:10.3390/s19020393)
Supplement: Supplementary file 1 [file sensors-19-00393-s001.zip]

Archive with 93 entries (80 files):
- Project/
- Project/Debug/
- Project/Debug/Project.pdb
- Project/Project/
- Project/Project.sdf
- Project/Project.sln
- Project/Project.v12.suo
- Project/Project/BinaryStream.h
- Project/Project/Debug/
- Project/Project/Debug/Grabcut.obj
- Project/Project/Debug/main.obj
- Project/Project/Debug/Project.log
- Project/Project/Debug/Project.tlog/
- Project/Project/Debug/Project.tlog/cl.command.1.tlog
- Project/Project/Debug/Project.tlog/CL.read.1.tlog
- Project/Project/Debug/Project.tlog/CL.write.1.tlog
- Project/Project/Debug/Project.tlog/link.16148-cvtres.read.1.tlog
- Project/Project/Debug/Project.tlog/link.16148-cvtres.write.1.tlog
- Project/Project/Debug/Project.tlog/link.16148-rc.read.1.tlog
- Project/Project/Debug/Project.tlog/link.16148-rc.write.1.tlog
- Project/Project/Debug/Project.tlog/link.16148.read.1.tlog
- Project/Project/Debug/Project.tlog/link.16148.write.1.tlog
- Project/Project/Debug/Project.tlog/link.command.1.tlog
- Project/Project/Debug/Project.tlog/link.read.1.tlog
- Project/Project/Debug/Project.tlog/link.write.1.tlog
- Project/Project/Debug/Project.tlog/Project.lastbuildstate
- Project/Project/Debug/Project.tlog/unsuccessfulbuild
- Project/Project/Debug/vc120.idb
- Project/Project/Debug/vc120.pdb
- Project/Project/filePath.cpp
- Project/Project/filePath.h
- Project/Project/gc.cpp
- Project/Project/gc.h
- Project/Project/gcgraph.hpp
- Project/Project/Grabcut.cpp
- Project/Project/Gseg_result.jpg
- Project/Project/kalman.cpp
- Project/Project/main.cpp
- Project/Project/main.cpp~RF1b49919a.TMP
- Project/Project/MySkeleton.cpp
- Project/Project/MySkeleton.h
- Project/Project/opencv_core2413.dll
- Project/Project/opencv_highgui2413.dll
- Project/Project/opencv_imgproc2413.dll
- Project/Project/opencv_ml2413.dll
- Project/Project/pdh1v1tg.ait~
- Project/Project/precomp.hpp
- Project/Project/Project.vcxproj
- Project/Project/Project.vcxproj.filters
- Project/Project/Project.vcxproj.user
- Project/Project/prop_result.jpg
- Project/Project/x64/
- Project/Project/x64/Debug/
- Project/Project/x64/Debug/MySkeleton.obj
- Project/Project/x64/Debug/Project.Build.CppClean.log
- Project/Project/x64/Debug/Project.log
- Project/Project/x64/Debug/Project.tlog/
- Project/Project/x64/Debug/Project.tlog/cl.command.1.tlog
- Project/Project/x64/Debug/Project.tlog/CL.read.1.tlog
- Project/Project/x64/Debug/Project.tlog/CL.write.1.tlog
- Project/Project/x64/Debug/Project.tlog/link.command.1.tlog
- Project/Project/x64/Debug/Project.tlog/link.read.1.tlog
- Project/Project/x64/Debug/Project.tlog/link.write.1.tlog
- Project/Project/x64/Debug/Project.tlog/Project.lastbuildstate
- Project/Project/x64/Debug/Project.tlog/unsuccessfulbuild
- Project/Project/x64/Debug/vc120.idb
- Project/Project/x64/Debug/vc120.pdb
- Project/Project/x64/Release/
- Project/Project/x64/Release/filePath.obj
- Project/Project/x64/Release/gc.obj
- Project/Project/x64/Release/Grabcut.obj
- Project/Project/x64/Release/main.obj
- Project/Project/x64/Release/MySkeleton.obj
- Project/Project/x64/Release/Project.Build.CppClean.log
- Project/Project/x64/Release/Project.log
- Project/Project/x64/Release/Project.tlog/
- Project/Project/x64/Release/Project.tlog/cl.command.1.tlog
- Project/Project/x64/Release/Project.tlog/CL.read.1.tlog
- Project/Project/x64/Release/Project.tlog/CL.write.1.tlog
- Project/Project/x64/Release/Project.tlog/link.command.1.tlog
- Project/Project/x64/Release/Project.tlog/link.read.1.tlog
- Project/Project/x64/Release/Project.tlog/link.write.1.tlog
- Project/Project/x64/Release/Project.tlog/Project.lastbuildstate
- Project/Project/x64/Release/vc120.pdb
- Project/ReadME.txt
- Project/x64/
- Project/x64/Debug/
- Project/x64/Debug/Project.exe
- Project/x64/Debug/Project.ilk
- Project/x64/Debug/Project.pdb
- Project/x64/Release/
- Project/x64/Release/Project.exe
- Project/x64/Release/Project.pdb
