# Supplementary material for: Graph Cut-Based Human Body Segmentation in Color Images Using Skeleton Information from the Depth Sensor
Source: Sensors (Basel). 2019 Jan 18;19(2):393. doi: 10.3390/s19020393 (PMC6358916; doi:10.3390/s19020393)
Supplement: Supplementary file 1 [file sensors-19-00393-s001.zip › Project/Project.sln]

Microsoft Visual Studio Solution File, Format Version 12.00
# Visual Studio 2013
VisualStudioVersion = 12.0.30501.0
MinimumVisualStudioVersion = 10.0.40219.1
Project("{8BC9CEB8-8B4A-11D0-8D11-00A0C91BC942}") = "Project", "Project\Project.vcxproj", "{75ABA229-0A07-4A68-8E10-056208A0E53D}"
EndProject
Global
	GlobalSection(SolutionConfigurationPlatforms) = preSolution
		Debug|Win32 = Debug|Win32
		Debug|x64 = Debug|x64
		Release|Win32 = Release|Win32
		Release|x64 = Release|x64
	EndGlobalSection
	GlobalSection(ProjectConfigurationPlatforms) = postSolution
		{75ABA229-0A07-4A68-8E10-056208A0E53D}.Debug|Win32.ActiveCfg = Debug|Win32
		{75ABA229-0A07-4A68-8E10-056208A0E53D}.Debug|Win32.Build.0 = Debug|Win32
		{75ABA229-0A07-4A68-8E10-056208A0E53D}.Debug|x64.ActiveCfg = Debug|x64
		{75ABA229-0A07-4A68-8E10-056208A0E53D}.Debug|x64.Build.0 = Debug|x64
		{75ABA229-0A07-4A68-8E10-056208A0E53D}.Release|Win32.ActiveCfg = Release|Win32
		{75ABA229-0A07-4A68-8E10-056208A0E53D}.Release|Win32.Build.0 = Release|Win32
		{75ABA229-0A07-4A68-8E10-056208A0E53D}.Release|x64.ActiveCfg = Release|x64
		{75ABA229-0A07-4A68-8E10-056208A0E53D}.Release|x64.Build.0 = Release|x64
	EndGlobalSection
	GlobalSection(SolutionProperties) = preSolution
		HideSolutionNode = FALSE
	EndGlobalSection
EndGlobal
