# Supplementary material for: Graph Cut-Based Human Body Segmentation in Color Images Using Skeleton Information from the Depth Sensor
Source: Sensors (Basel). 2019 Jan 18;19(2):393. doi: 10.3390/s19020393 (PMC6358916; doi:10.3390/s19020393)
Supplement: Supplementary file 1 [file sensors-19-00393-s001.zip › Project/Project/Debug/Project.log]

빌드 시작: 2016-08-08 오후 5:17:46
     1>2 노드의 "C:\Users\Jonha\Desktop\MediaLab_Git\GraphCuTest\Project\Project\Project.vcxproj" 프로젝트(Build 대상)입니다.
     1>ClCompile:
         C:\Program Files (x86)\Microsoft Visual Studio 12.0\VC\bin\CL.exe /c /IC:\opencv\build\include /ZI /nologo /W3 /WX- /sdl /Od /Oy- /D WIN32 /D _DEBUG /D _CONSOLE /D _LIB /D _UNICODE /D UNICODE /Gm /EHsc /RTC1 /MDd /GS /fp:precise /Zc:wchar_t /Zc:forScope /Fo"Debug\\" /Fd"Debug\vc120.pdb" /Gd /TP /analyze- /errorReport:prompt Grabcut.cpp main.cpp
         main.cpp
         Grabcut.cpp
         코드를 생성하고 있습니다...
       Link:
         C:\Program Files (x86)\Microsoft Visual Studio 12.0\VC\bin\link.exe /ERRORREPORT:PROMPT /OUT:"C:\Users\Jonha\Desktop\MediaLab_Git\GraphCuTest\Project\Debug\Project.exe" /INCREMENTAL /NOLOGO kernel32.lib user32.lib gdi32.lib winspool.lib comdlg32.lib advapi32.lib shell32.lib ole32.lib oleaut32.lib uuid.lib odbc32.lib odbccp32.lib /MANIFEST /MANIFESTUAC:"level='asInvoker' uiAccess='false'" /manifest:embed /DEBUG /PDB:"C:\Users\Jonha\Desktop\MediaLab_Git\GraphCuTest\Project\Debug\Project.pdb" /SUBSYSTEM:CONSOLE /TLBID:1 /DYNAMICBASE /NXCOMPAT /IMPLIB:"C:\Users\Jonha\Desktop\MediaLab_Git\GraphCuTest\Project\Debug\Project.lib" /MACHINE:X86 Debug\Grabcut.obj
         Debug\main.obj
     1>Grabcut.obj : error LNK2019: "public: __thiscall cv::Exception::Exception(int,class std::basic_string<char,struct std::char_traits<char>,class std::allocator<char> > const &,class std::basic_string<char,struct std::char_traits<char>,class std::allocator<char> > const &,class std::basic_string<char,struct std::char_traits<char>,class std::allocator<char> > const &,int)" (??0Exception@cv@@QAE@HABV?$basic_string@DU?$char_traits@D@std@@V?$allocator@D@2@@std@@00H@Z) 외부 기호(참조 위치: "public: unsigned char & __thiscall cv::Mat::at<unsigned char>(class cv::Point_<int>)" (??$at@E@Mat@cv@@QAEAAEV?$Point_@H@1@@Z) 함수)에서 확인하지 못했습니다.
     1>Grabcut.obj : error LNK2019: "public: virtual __thiscall cv::Exception::~Exception(void)" (??1Exception@cv@@UAE@XZ) 외부 기호(참조 위치: "public: unsigned char & __thiscall cv::Mat::at<unsigned char>(class cv::Point_<int>)" (??$at@E@Mat@cv@@QAEAAEV?$Point_@H@1@@Z) 함수)에서 확인하지 못했습니다.
     1>Grabcut.obj : error LNK2019: "void __cdecl cv::error(class cv::Exception const &)" (?error@cv@@YAXABVException@1@@Z) 외부 기호(참조 위치: "public: unsigned char & __thiscall cv::Mat::at<unsigned char>(class cv::Point_<int>)" (??$at@E@Mat@cv@@QAEAAEV?$Point_@H@1@@Z) 함수)에서 확인하지 못했습니다.
     1>Grabcut.obj : error LNK2019: "void __cdecl cv::fastFree(void *)" (?fastFree@cv@@YAXPAX@Z) 외부 기호(참조 위치: "public: __thiscall cv::Mat::~Mat(void)" (??1Mat@cv@@QAE@XZ) 함수)에서 확인하지 못했습니다.
     1>main.obj : error LNK2001: "void __cdecl cv::fastFree(void *)" (?fastFree@cv@@YAXPAX@Z) 외부 기호를 확인할 수 없습니다.
     1>Grabcut.obj : error LNK2019: "public: __thiscall cv::_InputArray::_InputArray(class cv::Mat const &)" (??0_InputArray@cv@@QAE@ABVMat@1@@Z) 외부 기호(참조 위치: "void __cdecl initGMMs(class cv::Mat const &,class cv::Mat const &,class GMM &,class GMM &)" (?initGMMs@@YAXABVMat@cv@@0AAVGMM@@1@Z) 함수)에서 확인하지 못했습니다.
     1>main.obj : error LNK2001: "public: __thiscall cv::_InputArray::_InputArray(class cv::Mat const &)" (??0_InputArray@cv@@QAE@ABVMat@1@@Z) 외부 기호를 확인할 수 없습니다.
     1>Grabcut.obj : error LNK2019: "public: __thiscall cv::_InputArray::_InputArray(double const &)" (??0_InputArray@cv@@QAE@ABN@Z) 외부 기호(참조 위치: "void __cdecl initMaskWithRect(class cv::Mat &,class cv::Size_<int>,class cv::Rect_<int>)" (?initMaskWithRect@@YAXAAVMat@cv@@V?$Size_@H@2@V?$Rect_@H@2@@Z) 함수)에서 확인하지 못했습니다.
     1>Grabcut.obj : error LNK2001: "public: virtual class cv::Mat __thiscall cv::_InputArray::getMat(int)const " (?getMat@_InputArray@cv@@UBE?AVMat@2@H@Z) 외부 기호를 확인할 수 없습니다.
     1>Grabcut.obj : error LNK2001: "public: virtual void __thiscall cv::_InputArray::getMatVector(class std::vector<class cv::Mat,class std::allocator<class cv::Mat> > &)const " (?getMatVector@_InputArray@cv@@UBEXAAV?$vector@VMat@cv@@V?$allocator@VMat@cv@@@std@@@std@@@Z) 외부 기호를 확인할 수 없습니다.
     1>Grabcut.obj : error LNK2001: "public: virtual class cv::GlBuffer __thiscall cv::_InputArray::getGlBuffer(void)const " (?getGlBuffer@_InputArray@cv@@UBE?AVGlBuffer@2@XZ) 외부 기호를 확인할 수 없습니다.
     1>Grabcut.obj : error LNK2001: "public: virtual class cv::GlTexture __thiscall cv::_InputArray::getGlTexture(void)const " (?getGlTexture@_InputArray@cv@@UBE?AVGlTexture@2@XZ) 외부 기호를 확인할 수 없습니다.
     1>Grabcut.obj : error LNK2001: "public: virtual class cv::gpu::GpuMat __thiscall cv::_InputArray::getGpuMat(void)const " (?getGpuMat@_InputArray@cv@@UBE?AVGpuMat@gpu@2@XZ) 외부 기호를 확인할 수 없습니다.
     1>Grabcut.obj : error LNK2001: "public: virtual int __thiscall cv::_InputArray::kind(void)const " (?kind@_InputArray@cv@@UBEHXZ) 외부 기호를 확인할 수 없습니다.
     1>Grabcut.obj : error LNK2001: "public: virtual class cv::Size_<int> __thiscall cv::_InputArray::size(int)const " (?size@_InputArray@cv@@UBE?AV?$Size_@H@2@H@Z) 외부 기호를 확인할 수 없습니다.
     1>Grabcut.obj : error LNK2001: "public: virtual unsigned int __thiscall cv::_InputArray::total(int)const " (?total@_InputArray@cv@@UBEIH@Z) 외부 기호를 확인할 수 없습니다.
     1>Grabcut.obj : error LNK2001: "public: virtual int __thiscall cv::_InputArray::type(int)const " (?type@_InputArray@cv@@UBEHH@Z) 외부 기호를 확인할 수 없습니다.
     1>Grabcut.obj : error LNK2001: "public: virtual int __thiscall cv::_InputArray::depth(int)const " (?depth@_InputArray@cv@@UBEHH@Z) 외부 기호를 확인할 수 없습니다.
     1>Grabcut.obj : error LNK2001: "public: virtual int __thiscall cv::_InputArray::channels(int)const " (?channels@_InputArray@cv@@UBEHH@Z) 외부 기호를 확인할 수 없습니다.
     1>Grabcut.obj : error LNK2001: "public: virtual bool __thiscall cv::_InputArray::empty(void)const " (?empty@_InputArray@cv@@UBE_NXZ) 외부 기호를 확인할 수 없습니다.
     1>Grabcut.obj : error LNK2019: "public: __thiscall cv::_OutputArray::_OutputArray(class cv::Mat &)" (??0_OutputArray@cv@@QAE@AAVMat@1@@Z) 외부 기호(참조 위치: "void __cdecl initGMMs(class cv::Mat const &,class cv::Mat const &,class GMM &,class GMM &)" (?initGMMs@@YAXABVMat@cv@@0AAVGMM@@1@Z) 함수)에서 확인하지 못했습니다.
     1>Grabcut.obj : error LNK2019: "class cv::_OutputArray const & __cdecl cv::noArray(void)" (?noArray@cv@@YAABV_OutputArray@1@XZ) 외부 기호(참조 위치: "public: __thiscall GMM::GMM(class cv::Mat &)" (??0GMM@@QAE@AAVMat@cv@@@Z) 함수)에서 확인하지 못했습니다.
     1>Grabcut.obj : error LNK2019: "public: __thiscall cv::Mat::Mat(class cv::Mat const &,class cv::Rect_<int> const &)" (??0Mat@cv@@QAE@ABV01@ABV?$Rect_@H@1@@Z) 외부 기호(참조 위치: "public: class cv::Mat __thiscall cv::Mat::operator()(class cv::Rect_<int> const &)const " (??RMat@cv@@QBE?AV01@ABV?$Rect_@H@1@@Z) 함수)에서 확인하지 못했습니다.
     1>Grabcut.obj : error LNK2019: "public: class cv::Mat & __thiscall cv::Mat::setTo(class cv::_InputArray const &,class cv::_InputArray const &)" (?setTo@Mat@cv@@QAEAAV12@ABV_InputArray@2@0@Z) 외부 기호(참조 위치: "public: __thiscall GMM::GMM(class cv::Mat &)" (??0GMM@@QAE@AAVMat@cv@@@Z) 함수)에서 확인하지 못했습니다.
     1>Grabcut.obj : error LNK2019: "public: void __thiscall cv::Mat::create(int,int const *,int)" (?create@Mat@cv@@QAEXHPBHH@Z) 외부 기호(참조 위치: "public: void __thiscall cv::Mat::create(int,int,int)" (?create@Mat@cv@@QAEXHHH@Z) 함수)에서 확인하지 못했습니다.
     1>Grabcut.obj : error LNK2019: "public: void __thiscall cv::Mat::deallocate(void)" (?deallocate@Mat@cv@@QAEXXZ) 외부 기호(참조 위치: "public: void __thiscall cv::Mat::release(void)" (?release@Mat@cv@@QAEXXZ) 함수)에서 확인하지 못했습니다.
     1>main.obj : error LNK2001: "public: void __thiscall cv::Mat::deallocate(void)" (?deallocate@Mat@cv@@QAEXXZ) 외부 기호를 확인할 수 없습니다.
     1>Grabcut.obj : error LNK2019: "public: void __thiscall cv::Mat::copySize(class cv::Mat const &)" (?copySize@Mat@cv@@QAEXABV12@@Z) 외부 기호(참조 위치: "public: class cv::Mat & __thiscall cv::Mat::operator=(class cv::Mat const &)" (??4Mat@cv@@QAEAAV01@ABV01@@Z) 함수)에서 확인하지 못했습니다.
     1>Grabcut.obj : error LNK2019: "double __cdecl cv::kmeans(class cv::_InputArray const &,int,class cv::_OutputArray const &,class cv::TermCriteria,int,int,class cv::_OutputArray const &)" (?kmeans@cv@@YANABV_InputArray@1@HABV_OutputArray@1@VTermCriteria@1@HH1@Z) 외부 기호(참조 위치: "void __cdecl initGMMs(class cv::Mat const &,class cv::Mat const &,class GMM &,class GMM &)" (?initGMMs@@YAXABVMat@cv@@0AAVGMM@@1@Z) 함수)에서 확인하지 못했습니다.
     1>Grabcut.obj : error LNK2019: "int __cdecl cv::_interlockedExchangeAdd(int *,int)" (?_interlockedExchangeAdd@cv@@YAHPAHH@Z) 외부 기호(참조 위치: "public: class cv::Mat & __thiscall cv::Mat::operator=(class cv::Mat const &)" (??4Mat@cv@@QAEAAV01@ABV01@@Z) 함수)에서 확인하지 못했습니다.
     1>main.obj : error LNK2001: "int __cdecl cv::_interlockedExchangeAdd(int *,int)" (?_interlockedExchangeAdd@cv@@YAHPAHH@Z) 외부 기호를 확인할 수 없습니다.
     1>main.obj : error LNK2019: "int __cdecl cv::waitKey(int)" (?waitKey@cv@@YAHH@Z) 외부 기호(참조 위치: _main 함수)에서 확인하지 못했습니다.
     1>main.obj : error LNK2019: "void __cdecl cv::imshow(class std::basic_string<char,struct std::char_traits<char>,class std::allocator<char> > const &,class cv::_InputArray const &)" (?imshow@cv@@YAXABV?$basic_string@DU?$char_traits@D@std@@V?$allocator@D@2@@std@@ABV_InputArray@1@@Z) 외부 기호(참조 위치: _main 함수)에서 확인하지 못했습니다.
     1>main.obj : error LNK2019: "class cv::Mat __cdecl cv::imread(class std::basic_string<char,struct std::char_traits<char>,class std::allocator<char> > const &,int)" (?imread@cv@@YA?AVMat@1@ABV?$basic_string@DU?$char_traits@D@std@@V?$allocator@D@2@@std@@H@Z) 외부 기호(참조 위치: _main 함수)에서 확인하지 못했습니다.
     1>C:\Users\Jonha\Desktop\MediaLab_Git\GraphCuTest\Project\Debug\Project.exe : fatal error LNK1120: 30개의 확인할 수 없는 외부 참조입니다.
     1>"C:\Users\Jonha\Desktop\MediaLab_Git\GraphCuTest\Project\Project\Project.vcxproj" 프로젝트를 빌드했습니다(Build 대상). - 실패

빌드하지 못했습니다.

경과 시간: 00:00:02.52
