# Supplementary material for: Graph Cut-Based Human Body Segmentation in Color Images Using Skeleton Information from the Depth Sensor
Source: Sensors (Basel). 2019 Jan 18;19(2):393. doi: 10.3390/s19020393 (PMC6358916; doi:10.3390/s19020393)
Supplement: Supplementary file 1 [file sensors-19-00393-s001.zip › Project/Project/filePath.h]

#pragma once

#include <string>

//////////////////////////////////////////////////////////////////////////
//set the file path
static std::string _filepath = "..\\..\\";
static std::string _dataName = "Data";
//////////////////////////////////////////////////////////////////////////

class filePath{
private:
	filePath(){}
	static filePath instance_;

public:
	static filePath& getInstance();	
	const std::string getColorPath(int fileNumber, int number);
	const std::string getBodyIndexPath(int fileNumber, int number);
	const std::string getMappPath(int fileNumber, int number);
	const std::string getDepthPath(int fileNumber, int number);
	const std::string getHRDepthPath(int fileNumber, int number);
	//const char* getSkeletonPath(int fileNumber);
	const std::string getSkeletonPath(int fileNumber);
	const std::string getResultPath(int fileNumber);
	const std::string getGroundPath(int fileNumber, int frameNumber);
};
