# Supplementary material for: Graph Cut-Based Human Body Segmentation in Color Images Using Skeleton Information from the Depth Sensor
Source: Sensors (Basel). 2019 Jan 18;19(2):393. doi: 10.3390/s19020393 (PMC6358916; doi:10.3390/s19020393)
Supplement: Supplementary file 1 [file sensors-19-00393-s001.zip › Project/Project/gc.h]

#include "precomp.hpp"
#include "gcgraph.hpp"

using namespace cv;

namespace my{


	class GraphCut{
	public:
		GraphCut();
		void graphCut(InputArray _img, InputOutputArray _mask, Rect rect,
			InputOutputArray _bgdModel, InputOutputArray _fgdModel,
			int iterCount, int mode,
			double* weightMaps);
	};

	class GMM
	{
	public:
		static const int componentsCount = 5;

		GMM(Mat& _model);
		double operator()(const Vec3d color) const;
		double operator()(int ci, const Vec3d color) const;
		int whichComponent(const Vec3d color) const;

		void initLearning();
		void addSample(int ci, const Vec3d color);
		void endLearning();


	private:
		void calcInverseCovAndDeterm(int ci);
		Mat model;
		double* coefs;
		double* mean;
		double* cov;

		double inverseCovs[componentsCount][3][3];
		double covDeterms[componentsCount];

		double sums[componentsCount][3];
		double prods[componentsCount][3][3];
		int sampleCounts[componentsCount];
		int totalSampleCount;
	};
}
