# Supplementary material for: Graph Cut-Based Human Body Segmentation in Color Images Using Skeleton Information from the Depth Sensor
Source: Sensors (Basel). 2019 Jan 18;19(2):393. doi: 10.3390/s19020393 (PMC6358916; doi:10.3390/s19020393)
Supplement: Supplementary file 1 [file sensors-19-00393-s001.zip › Project/Project/gcgraph.hpp]

/*M///////////////////////////////////////////////////////////////////////////////////////
//
//  IMPORTANT: READ BEFORE DOWNLOADING, COPYING, INSTALLING OR USING.
//
//  By downloading, copying, installing or using the software you agree to this license.
//  If you do not agree to this license, do not download, install,
//  copy or use the software.
//
//
//                        Intel License Agreement
//                For Open Source Computer Vision Library
//
// Copyright (C) 2000, Intel Corporation, all rights reserved.
// Third party copyrights are property of their respective owners.
//
// Redistribution and use in source and binary forms, with or without modification,
// are permitted provided that the following conditions are met:
//
//   * Redistribution's of source code must retain the above copyright notice,
//     this list of conditions and the following disclaimer.
//
//   * Redistribution's in binary form must reproduce the above copyright notice,
//     this list of conditions and the following disclaimer in the documentation
//     and/or other materials provided with the distribution.
//
//   * The name of Intel Corporation may not be used to endorse or promote products
//     derived from this software without specific prior written permission.
//
// This software is provided by the copyright holders and contributors "as is" and
// any express or implied warranties, including, but not limited to, the implied
// warranties of merchantability and fitness for a particular purpose are disclaimed.
// In no event shall the Intel Corporation or contributors be liable for any direct,
// indirect, incidental, special, exemplary, or consequential damages
// (including, but not limited to, procurement of substitute goods or services;
// loss of use, data, or profits; or business interruption) however caused
// and on any theory of liability, whether in contract, strict liability,
// or tort (including negligence or otherwise) arising in any way out of
// the use of this software, even if advised of the possibility of such damage.
//
//M*/

#ifndef _CV_GCGRAPH_H_
#define _CV_GCGRAPH_H_

template <class TWeight> class GCGraph
{
public:
	GCGraph();
	GCGraph(unsigned int vtxCount, unsigned int edgeCount);
	~GCGraph();
	void create(unsigned int vtxCount, unsigned int edgeCount);
	int addVtx();
	void addEdges(int i, int j, TWeight w, TWeight revw);
	void addTermWeights(int i, TWeight sourceW, TWeight sinkW);
	TWeight maxFlow();
	bool inSourceSegment(int i);
private:
	class Vtx
	{
	public:
		Vtx *next; // initialized and used in maxFlow() only
		int parent;
		int first;
		int ts;
		int dist;
		TWeight weight;
		uchar t;
	};
	class Edge
	{
	public:
		int dst;
		int next;
		TWeight weight;
	};

	std::vector<Vtx> vtcs;
	std::vector<Edge> edges;
	TWeight flow;
};

template <class TWeight>
GCGraph<TWeight>::GCGraph()
{
	flow = 0;
}
template <class TWeight>
GCGraph<TWeight>::GCGraph(unsigned int vtxCount, unsigned int edgeCount)
{
	create(vtxCount, edgeCount);
}
template <class TWeight>
GCGraph<TWeight>::~GCGraph()
{
}
template <class TWeight>
void GCGraph<TWeight>::create(unsigned int vtxCount, unsigned int edgeCount)
{
	vtcs.reserve(vtxCount);
	edges.reserve(edgeCount + 2);
	flow = 0;
}

template <class TWeight>
int GCGraph<TWeight>::addVtx()
{
	Vtx v;
	memset(&v, 0, sizeof(Vtx));
	vtcs.push_back(v);
	return (int)vtcs.size() - 1;
}

template <class TWeight>
void GCGraph<TWeight>::addEdges(int i, int j, TWeight w, TWeight revw)
{
	CV_Assert(i >= 0 && i < (int)vtcs.size());
	CV_Assert(j >= 0 && j < (int)vtcs.size());
	CV_Assert(w >= 0 && revw >= 0);
	CV_Assert(i != j);

	if (!edges.size())
		edges.resize(2);

	Edge fromI, toI;
	fromI.dst = j;
	fromI.next = vtcs[i].first;
	fromI.weight = w;
	vtcs[i].first = (int)edges.size();
	edges.push_back(fromI);

	toI.dst = i;
	toI.next = vtcs[j].first;
	toI.weight = revw;
	vtcs[j].first = (int)edges.size();
	edges.push_back(toI);
}

template <class TWeight>
void GCGraph<TWeight>::addTermWeights(int i, TWeight sourceW, TWeight sinkW)
{
	CV_Assert(i >= 0 && i < (int)vtcs.size());

	TWeight dw = vtcs[i].weight;
	if (dw > 0)
		sourceW += dw;
	else
		sinkW -= dw;
	flow += (sourceW < sinkW) ? sourceW : sinkW;
	vtcs[i].weight = sourceW - sinkW;
}

template <class TWeight>
TWeight GCGraph<TWeight>::maxFlow()
{
	const int TERMINAL = -1, ORPHAN = -2;
	Vtx stub, *nilNode = &stub, *first = nilNode, *last = nilNode;
	int curr_ts = 0;
	stub.next = nilNode;
	Vtx *vtxPtr = &vtcs[0];
	Edge *edgePtr = &edges[0];

	std::vector<Vtx*> orphans;

	// initialize the active queue and the graph vertices
	for (int i = 0; i < (int)vtcs.size(); i++)
	{
		Vtx* v = vtxPtr + i;
		v->ts = 0;
		if (v->weight != 0)
		{
			last = last->next = v;
			v->dist = 1;
			v->parent = TERMINAL;
			v->t = v->weight < 0;
		}
		else
			v->parent = 0;
	}
	first = first->next;
	last->next = nilNode;
	nilNode->next = 0;

	// run the search-path -> augment-graph -> restore-trees loop
	for (;;)
	{
		Vtx* v, *u;
		int e0 = -1, ei = 0, ej = 0;
		TWeight minWeight, weight;
		uchar vt;

		// grow S & T search trees, find an edge connecting them
		while (first != nilNode)
		{
			v = first;
			if (v->parent)
			{
				vt = v->t;
				for (ei = v->first; ei != 0; ei = edgePtr[ei].next)
				{
					if (edgePtr[ei^vt].weight == 0)
						continue;
					u = vtxPtr + edgePtr[ei].dst;
					if (!u->parent)
					{
						u->t = vt;
						u->parent = ei ^ 1;
						u->ts = v->ts;
						u->dist = v->dist + 1;
						if (!u->next)
						{
							u->next = nilNode;
							last = last->next = u;
						}
						continue;
					}

					if (u->t != vt)
					{
						e0 = ei ^ vt;
						break;
					}

					if (u->dist > v->dist + 1 && u->ts <= v->ts)
					{
						// reassign the parent
						u->parent = ei ^ 1;
						u->ts = v->ts;
						u->dist = v->dist + 1;
					}
				}
				if (e0 > 0)
					break;
			}
			// exclude the vertex from the active list
			first = first->next;
			v->next = 0;
		}

		if (e0 <= 0)
			break;

		// find the minimum edge weight along the path
		minWeight = edgePtr[e0].weight;
		CV_Assert(minWeight > 0);
		// k = 1: source tree, k = 0: destination tree
		for (int k = 1; k >= 0; k--)
		{
			for (v = vtxPtr + edgePtr[e0^k].dst;; v = vtxPtr + edgePtr[ei].dst)
			{
				if ((ei = v->parent) < 0)
					break;
				weight = edgePtr[ei^k].weight;
				minWeight = MIN(minWeight, weight);
				CV_Assert(minWeight > 0);
			}
			weight = fabs(v->weight);
			minWeight = MIN(minWeight, weight);
			CV_Assert(minWeight > 0);
		}

		// modify weights of the edges along the path and collect orphans
		edgePtr[e0].weight -= minWeight;
		edgePtr[e0 ^ 1].weight += minWeight;
		flow += minWeight;

		// k = 1: source tree, k = 0: destination tree
		for (int k = 1; k >= 0; k--)
		{
			for (v = vtxPtr + edgePtr[e0^k].dst;; v = vtxPtr + edgePtr[ei].dst)
			{
				if ((ei = v->parent) < 0)
					break;
				edgePtr[ei ^ (k ^ 1)].weight += minWeight;
				if ((edgePtr[ei^k].weight -= minWeight) == 0)
				{
					orphans.push_back(v);
					v->parent = ORPHAN;
				}
			}

			v->weight = v->weight + minWeight*(1 - k * 2);
			if (v->weight == 0)
			{
				orphans.push_back(v);
				v->parent = ORPHAN;
			}
		}

		// restore the search trees by finding new parents for the orphans
		curr_ts++;
		while (!orphans.empty())
		{
			Vtx* v2 = orphans.back();
			orphans.pop_back();

			int d, minDist = INT_MAX;
			e0 = 0;
			vt = v2->t;

			for (ei = v2->first; ei != 0; ei = edgePtr[ei].next)
			{
				if (edgePtr[ei ^ (vt ^ 1)].weight == 0)
					continue;
				u = vtxPtr + edgePtr[ei].dst;
				if (u->t != vt || u->parent == 0)
					continue;
				// compute the distance to the tree root
				for (d = 0;;)
				{
					if (u->ts == curr_ts)
					{
						d += u->dist;
						break;
					}
					ej = u->parent;
					d++;
					if (ej < 0)
					{
						if (ej == ORPHAN)
							d = INT_MAX - 1;
						else
						{
							u->ts = curr_ts;
							u->dist = 1;
						}
						break;
					}
					u = vtxPtr + edgePtr[ej].dst;
				}

				// update the distance
				if (++d < INT_MAX)
				{
					if (d < minDist)
					{
						minDist = d;
						e0 = ei;
					}
					for (u = vtxPtr + edgePtr[ei].dst; u->ts != curr_ts; u = vtxPtr + edgePtr[u->parent].dst)
					{
						u->ts = curr_ts;
						u->dist = --d;
					}
				}
			}

			if ((v2->parent = e0) > 0)
			{
				v2->ts = curr_ts;
				v2->dist = minDist;
				continue;
			}

			/* no parent is found */
			v2->ts = 0;
			for (ei = v2->first; ei != 0; ei = edgePtr[ei].next)
			{
				u = vtxPtr + edgePtr[ei].dst;
				ej = u->parent;
				if (u->t != vt || !ej)
					continue;
				if (edgePtr[ei ^ (vt ^ 1)].weight && !u->next)
				{
					u->next = nilNode;
					last = last->next = u;
				}
				if (ej > 0 && vtxPtr + edgePtr[ej].dst == v2)
				{
					orphans.push_back(u);
					u->parent = ORPHAN;
				}
			}
		}
	}
	return flow;
}

template <class TWeight>
bool GCGraph<TWeight>::inSourceSegment(int i)
{
	CV_Assert(i >= 0 && i < (int)vtcs.size());
	return vtcs[i].t == 0;
}

#endif
