# Supplementary material for: Graph Cut-Based Human Body Segmentation in Color Images Using Skeleton Information from the Depth Sensor
Source: Sensors (Basel). 2019 Jan 18;19(2):393. doi: 10.3390/s19020393 (PMC6358916; doi:10.3390/s19020393)
Supplement: Supplementary file 1 [file sensors-19-00393-s001.zip › Project/Project/Grabcut.cpp]

/*M///////////////////////////////////////////////////////////////////////////////////////
//
//  IMPORTANT: READ BEFORE DOWNLOADING, COPYING, INSTALLING OR USING.
//
//  By downloading, copying, installing or using the software you agree to this license.
//  If you do not agree to this license, do not download, install,
//  copy or use the software.
//
//
//                        Intel License Agreement
//                For Open Source Computer Vision Library
//
// Copyright (C) 2000, Intel Corporation, all rights reserved.
// Third party copyrights are property of their respective owners.
//
// Redistribution and use in source and binary forms, with or without modification,
// are permitted provided that the following conditions are met:
//
//   * Redistribution's of source code must retain the above copyright notice,
//     this list of conditions and the following disclaimer.
//
//   * Redistribution's in binary form must reproduce the above copyright notice,
//     this list of conditions and the following disclaimer in the documentation
//     and/or other materials provided with the distribution.
//
//   * The name of Intel Corporation may not be used to endorse or promote products
//     derived from this software without specific prior written permission.
//
// This software is provided by the copyright holders and contributors "as is" and
// any express or implied warranties, including, but not limited to, the implied
// warranties of merchantability and fitness for a particular purpose are disclaimed.
// In no event shall the Intel Corporation or contributors be liable for any direct,
// indirect, incidental, special, exemplary, or consequential damages
// (including, but not limited to, procurement of substitute goods or services;
// loss of use, data, or profits; or business interruption) however caused
// and on any theory of liability, whether in contract, strict liability,
// or tort (including negligence or otherwise) arising in any way out of
// the use of this software, even if advised of the possibility of such damage.
//
//M*/

#include "precomp.hpp"
#include "gcgraph.hpp"
//#include <limits>

using namespace cv;

/*
This is implementation of image segmentation algorithm GrabCut described in
"GrabCut — Interactive Foreground Extraction using Iterated Graph Cuts".
Carsten Rother, Vladimir Kolmogorov, Andrew Blake.
*/

/*
GMM - Gaussian Mixture Model
*/
class GMM
{
public:
	static const int componentsCount = 5;

	GMM(Mat& _model);
	double operator()(const Vec3d color) const;
	double operator()(int ci, const Vec3d color) const;
	int whichComponent(const Vec3d color) const;

	void initLearning();
	void addSample(int ci, const Vec3d color);
	void endLearning();

private:
	void calcInverseCovAndDeterm(int ci);
	Mat model;
	double* coefs;
	double* mean;
	double* cov;

	double inverseCovs[componentsCount][3][3];
	double covDeterms[componentsCount];

	double sums[componentsCount][3];
	double prods[componentsCount][3][3];
	int sampleCounts[componentsCount];
	int totalSampleCount;
};

GMM::GMM(Mat& _model)
{
	const int modelSize = 3/*mean*/ + 9/*covariance*/ + 1/*component weight*/;
	if (_model.empty())
	{
		_model.create(1, modelSize*componentsCount, CV_64FC1);
		_model.setTo(Scalar(0));
	}
	else if ((_model.type() != CV_64FC1) || (_model.rows != 1) || (_model.cols != modelSize*componentsCount))
		CV_Error(CV_StsBadArg, "_model must have CV_64FC1 type, rows == 1 and cols == 13*componentsCount");

	model = _model;

	coefs = model.ptr<double>(0);
	mean = coefs + componentsCount;
	cov = mean + 3 * componentsCount;

	for (int ci = 0; ci < componentsCount; ci++)
		if (coefs[ci] > 0)
			calcInverseCovAndDeterm(ci);
}

double GMM::operator()(const Vec3d color) const
{
	double res = 0;
	for (int ci = 0; ci < componentsCount; ci++)
		res += coefs[ci] * (*this)(ci, color);
	return res;
}

double GMM::operator()(int ci, const Vec3d color) const
{
	double res = 0;
	if (coefs[ci] > 0)
	{
		CV_Assert(covDeterms[ci] > std::numeric_limits<double>::epsilon());
		Vec3d diff = color;
		double* m = mean + 3 * ci;
		diff[0] -= m[0]; diff[1] -= m[1]; diff[2] -= m[2];
		double mult = diff[0] * (diff[0] * inverseCovs[ci][0][0] + diff[1] * inverseCovs[ci][1][0] + diff[2] * inverseCovs[ci][2][0])
			+ diff[1] * (diff[0] * inverseCovs[ci][0][1] + diff[1] * inverseCovs[ci][1][1] + diff[2] * inverseCovs[ci][2][1])
			+ diff[2] * (diff[0] * inverseCovs[ci][0][2] + diff[1] * inverseCovs[ci][1][2] + diff[2] * inverseCovs[ci][2][2]);
		res = 1.0f / sqrt(covDeterms[ci]) * exp(-0.5f*mult);
	}
	return res;
}

int GMM::whichComponent(const Vec3d color) const
{
	int k = 0;
	double max = 0;

	for (int ci = 0; ci < componentsCount; ci++)
	{
		double p = (*this)(ci, color);
		if (p > max)
		{
			k = ci;
			max = p;
		}
	}
	return k;
}

void GMM::initLearning()
{
	for (int ci = 0; ci < componentsCount; ci++)
	{
		sums[ci][0] = sums[ci][1] = sums[ci][2] = 0;
		prods[ci][0][0] = prods[ci][0][1] = prods[ci][0][2] = 0;
		prods[ci][1][0] = prods[ci][1][1] = prods[ci][1][2] = 0;
		prods[ci][2][0] = prods[ci][2][1] = prods[ci][2][2] = 0;
		sampleCounts[ci] = 0;
	}
	totalSampleCount = 0;
}

void GMM::addSample(int ci, const Vec3d color)
{
	sums[ci][0] += color[0]; sums[ci][1] += color[1]; sums[ci][2] += color[2];
	prods[ci][0][0] += color[0] * color[0]; prods[ci][0][1] += color[0] * color[1]; prods[ci][0][2] += color[0] * color[2];
	prods[ci][1][0] += color[1] * color[0]; prods[ci][1][1] += color[1] * color[1]; prods[ci][1][2] += color[1] * color[2];
	prods[ci][2][0] += color[2] * color[0]; prods[ci][2][1] += color[2] * color[1]; prods[ci][2][2] += color[2] * color[2];
	sampleCounts[ci]++;
	totalSampleCount++;
}

void GMM::endLearning()
{
	const double variance = 0.01;
	for (int ci = 0; ci < componentsCount; ci++)
	{
		int n = sampleCounts[ci];
		if (n == 0)
			coefs[ci] = 0;
		else
		{
			coefs[ci] = (double)n / totalSampleCount;

			double* m = mean + 3 * ci;
			m[0] = sums[ci][0] / n; m[1] = sums[ci][1] / n; m[2] = sums[ci][2] / n;

			double* c = cov + 9 * ci;
			c[0] = prods[ci][0][0] / n - m[0] * m[0]; c[1] = prods[ci][0][1] / n - m[0] * m[1]; c[2] = prods[ci][0][2] / n - m[0] * m[2];
			c[3] = prods[ci][1][0] / n - m[1] * m[0]; c[4] = prods[ci][1][1] / n - m[1] * m[1]; c[5] = prods[ci][1][2] / n - m[1] * m[2];
			c[6] = prods[ci][2][0] / n - m[2] * m[0]; c[7] = prods[ci][2][1] / n - m[2] * m[1]; c[8] = prods[ci][2][2] / n - m[2] * m[2];

			double dtrm = c[0] * (c[4] * c[8] - c[5] * c[7]) - c[1] * (c[3] * c[8] - c[5] * c[6]) + c[2] * (c[3] * c[7] - c[4] * c[6]);
			if (dtrm <= std::numeric_limits<double>::epsilon())
			{
				// Adds the white noise to avoid singular covariance matrix.
				c[0] += variance;
				c[4] += variance;
				c[8] += variance;
			}

			calcInverseCovAndDeterm(ci);
		}
	}
}

void GMM::calcInverseCovAndDeterm(int ci)
{
	if (coefs[ci] > 0)
	{
		double *c = cov + 9 * ci;
		double dtrm =
			covDeterms[ci] = c[0] * (c[4] * c[8] - c[5] * c[7]) - c[1] * (c[3] * c[8] - c[5] * c[6]) + c[2] * (c[3] * c[7] - c[4] * c[6]);

		CV_Assert(dtrm > std::numeric_limits<double>::epsilon());
		inverseCovs[ci][0][0] = (c[4] * c[8] - c[5] * c[7]) / dtrm;
		inverseCovs[ci][1][0] = -(c[3] * c[8] - c[5] * c[6]) / dtrm;
		inverseCovs[ci][2][0] = (c[3] * c[7] - c[4] * c[6]) / dtrm;
		inverseCovs[ci][0][1] = -(c[1] * c[8] - c[2] * c[7]) / dtrm;
		inverseCovs[ci][1][1] = (c[0] * c[8] - c[2] * c[6]) / dtrm;
		inverseCovs[ci][2][1] = -(c[0] * c[7] - c[1] * c[6]) / dtrm;
		inverseCovs[ci][0][2] = (c[1] * c[5] - c[2] * c[4]) / dtrm;
		inverseCovs[ci][1][2] = -(c[0] * c[5] - c[2] * c[3]) / dtrm;
		inverseCovs[ci][2][2] = (c[0] * c[4] - c[1] * c[3]) / dtrm;
	}
}

/*
Calculate beta - parameter of GrabCut algorithm.
beta = 1/(2*avg(sqr(||color[i] - color[j]||)))
*/
static double calcBeta(const Mat& img)
{
	double beta = 0;
	for (int y = 0; y < img.rows; y++)
	{
		for (int x = 0; x < img.cols; x++)
		{
			Vec3d color = img.at<Vec3b>(y, x);
			if (x>0) // left
			{
				Vec3d diff = color - (Vec3d)img.at<Vec3b>(y, x - 1);
				beta += diff.dot(diff);
			}
			if (y>0 && x>0) // upleft
			{
				Vec3d diff = color - (Vec3d)img.at<Vec3b>(y - 1, x - 1);
				beta += diff.dot(diff);
			}
			if (y>0) // up
			{
				Vec3d diff = color - (Vec3d)img.at<Vec3b>(y - 1, x);
				beta += diff.dot(diff);
			}
			if (y>0 && x<img.cols - 1) // upright
			{
				Vec3d diff = color - (Vec3d)img.at<Vec3b>(y - 1, x + 1);
				beta += diff.dot(diff);
			}
		}
	}
	if (beta <= std::numeric_limits<double>::epsilon())
		beta = 0;
	else
		beta = 1.f / (2 * beta / (4 * img.cols*img.rows - 3 * img.cols - 3 * img.rows + 2));

	return beta;
}

/*
Calculate weights of noterminal vertices of graph.
beta and gamma - parameters of GrabCut algorithm.
*/
static void calcNWeights(const Mat& img, Mat& leftW, Mat& upleftW, Mat& upW, Mat& uprightW, double beta, double gamma)
{
	const double gammaDivSqrt2 = gamma / std::sqrt(2.0f);
	leftW.create(img.rows, img.cols, CV_64FC1);
	upleftW.create(img.rows, img.cols, CV_64FC1);
	upW.create(img.rows, img.cols, CV_64FC1);
	uprightW.create(img.rows, img.cols, CV_64FC1);
	for (int y = 0; y < img.rows; y++)
	{
		for (int x = 0; x < img.cols; x++)
		{
			Vec3d color = img.at<Vec3b>(y, x);
			if (x - 1 >= 0) // left
			{
				Vec3d diff = color - (Vec3d)img.at<Vec3b>(y, x - 1);
				leftW.at<double>(y, x) = gamma * exp(-beta*diff.dot(diff));
			}
			else
				leftW.at<double>(y, x) = 0;
			if (x - 1 >= 0 && y - 1 >= 0) // upleft
			{
				Vec3d diff = color - (Vec3d)img.at<Vec3b>(y - 1, x - 1);
				upleftW.at<double>(y, x) = gammaDivSqrt2 * exp(-beta*diff.dot(diff));
			}
			else
				upleftW.at<double>(y, x) = 0;
			if (y - 1 >= 0) // up
			{
				Vec3d diff = color - (Vec3d)img.at<Vec3b>(y - 1, x);
				upW.at<double>(y, x) = gamma * exp(-beta*diff.dot(diff));
			}
			else
				upW.at<double>(y, x) = 0;
			if (x + 1<img.cols && y - 1 >= 0) // upright
			{
				Vec3d diff = color - (Vec3d)img.at<Vec3b>(y - 1, x + 1);
				uprightW.at<double>(y, x) = gammaDivSqrt2 * exp(-beta*diff.dot(diff));
			}
			else
				uprightW.at<double>(y, x) = 0;
		}
	}
}

/*
Check size, type and element values of mask matrix.
*/
static void checkMask(const Mat& img, const Mat& mask)
{
	if (mask.empty())
		CV_Error(CV_StsBadArg, "mask is empty");
	if (mask.type() != CV_8UC1)
		CV_Error(CV_StsBadArg, "mask must have CV_8UC1 type");
	if (mask.cols != img.cols || mask.rows != img.rows)
		CV_Error(CV_StsBadArg, "mask must have as many rows and cols as img");
	for (int y = 0; y < mask.rows; y++)
	{
		for (int x = 0; x < mask.cols; x++)
		{
			uchar val = mask.at<uchar>(y, x);
			if (val != GC_BGD && val != GC_FGD && val != GC_PR_BGD && val != GC_PR_FGD)
				CV_Error(CV_StsBadArg, "mask element value must be equal "
				"GC_BGD or GC_FGD or GC_PR_BGD or GC_PR_FGD");
		}
	}
}

/*
Initialize mask using rectangular.
*/
static void initMaskWithRect(Mat& mask, Size imgSize, Rect rect)
{
	mask.create(imgSize, CV_8UC1);
	mask.setTo(GC_BGD);

	rect.x = std::max(0, rect.x);
	rect.y = std::max(0, rect.y);
	rect.width = std::min(rect.width, imgSize.width - rect.x);
	rect.height = std::min(rect.height, imgSize.height - rect.y);

	(mask(rect)).setTo(Scalar(GC_PR_FGD));
}

/*
Initialize GMM background and foreground models using kmeans algorithm.
*/
static void initGMMs(const Mat& img, const Mat& mask, GMM& bgdGMM, GMM& fgdGMM)
{
	const int kMeansItCount = 10;
	const int kMeansType = KMEANS_PP_CENTERS;

	Mat bgdLabels, fgdLabels;
	std::vector<Vec3f> bgdSamples, fgdSamples;
	Point p;
	for (p.y = 0; p.y < img.rows; p.y++)
	{
		for (p.x = 0; p.x < img.cols; p.x++)
		{
			if (mask.at<uchar>(p) == GC_BGD || mask.at<uchar>(p) == GC_PR_BGD)
				bgdSamples.push_back((Vec3f)img.at<Vec3b>(p));
			else // GC_FGD | GC_PR_FGD
				fgdSamples.push_back((Vec3f)img.at<Vec3b>(p));
		}
	}
	CV_Assert(!bgdSamples.empty() && !fgdSamples.empty());
	Mat _bgdSamples((int)bgdSamples.size(), 3, CV_32FC1, &bgdSamples[0][0]);
	kmeans(_bgdSamples, GMM::componentsCount, bgdLabels,
		TermCriteria(CV_TERMCRIT_ITER, kMeansItCount, 0.0), 0, kMeansType);
	Mat _fgdSamples((int)fgdSamples.size(), 3, CV_32FC1, &fgdSamples[0][0]);
	kmeans(_fgdSamples, GMM::componentsCount, fgdLabels,
		TermCriteria(CV_TERMCRIT_ITER, kMeansItCount, 0.0), 0, kMeansType);

	bgdGMM.initLearning();
	for (int i = 0; i < (int)bgdSamples.size(); i++)
		bgdGMM.addSample(bgdLabels.at<int>(i, 0), bgdSamples[i]);
	bgdGMM.endLearning();

	fgdGMM.initLearning();
	for (int i = 0; i < (int)fgdSamples.size(); i++)
		fgdGMM.addSample(fgdLabels.at<int>(i, 0), fgdSamples[i]);
	fgdGMM.endLearning();
}

/*
Assign GMMs components for each pixel.
*/
static void assignGMMsComponents(const Mat& img, const Mat& mask, const GMM& bgdGMM, const GMM& fgdGMM, Mat& compIdxs)
{
	Point p;
	for (p.y = 0; p.y < img.rows; p.y++)
	{
		for (p.x = 0; p.x < img.cols; p.x++)
		{
			Vec3d color = img.at<Vec3b>(p);
			compIdxs.at<int>(p) = mask.at<uchar>(p) == GC_BGD || mask.at<uchar>(p) == GC_PR_BGD ?
				bgdGMM.whichComponent(color) : fgdGMM.whichComponent(color);
		}
	}
}

/*
Learn GMMs parameters.
*/
static void learnGMMs(const Mat& img, const Mat& mask, const Mat& compIdxs, GMM& bgdGMM, GMM& fgdGMM)
{
	bgdGMM.initLearning();
	fgdGMM.initLearning();
	Point p;
	for (int ci = 0; ci < GMM::componentsCount; ci++)
	{
		for (p.y = 0; p.y < img.rows; p.y++)
		{
			for (p.x = 0; p.x < img.cols; p.x++)
			{
				if (compIdxs.at<int>(p) == ci)
				{
					if (mask.at<uchar>(p) == GC_BGD || mask.at<uchar>(p) == GC_PR_BGD)
						bgdGMM.addSample(ci, img.at<Vec3b>(p));
					else
						fgdGMM.addSample(ci, img.at<Vec3b>(p));
				}
			}
		}
	}
	bgdGMM.endLearning();
	fgdGMM.endLearning();
}

/*
Construct GCGraph
*/
static void constructGCGraph(const Mat& img, const Mat& mask, const GMM& bgdGMM, const GMM& fgdGMM, double lambda,
	const Mat& leftW, const Mat& upleftW, const Mat& upW, const Mat& uprightW,
	GCGraph<double>& graph)
{
	int vtxCount = img.cols*img.rows,
		edgeCount = 2 * (4 * img.cols*img.rows - 3 * (img.cols + img.rows) + 2);
	graph.create(vtxCount, edgeCount);
	Point p;
	for (p.y = 0; p.y < img.rows; p.y++)
	{
		for (p.x = 0; p.x < img.cols; p.x++)
		{
			// add node
			int vtxIdx = graph.addVtx();
			Vec3b color = img.at<Vec3b>(p);

			// set t-weights
			double fromSource, toSink;
			if (mask.at<uchar>(p) == GC_PR_BGD || mask.at<uchar>(p) == GC_PR_FGD)
			{
				fromSource = -log(bgdGMM(color));
				toSink = -log(fgdGMM(color));
			}
			else if (mask.at<uchar>(p) == GC_BGD)
			{
				fromSource = 0;
				toSink = lambda;
			}
			else // GC_FGD
			{
				fromSource = lambda;
				toSink = 0;
			}
			graph.addTermWeights(vtxIdx, fromSource, toSink);

			// set n-weights
			if (p.x>0)
			{
				double w = leftW.at<double>(p);
				graph.addEdges(vtxIdx, vtxIdx - 1, w, w);
			}
			if (p.x>0 && p.y>0)
			{
				double w = upleftW.at<double>(p);
				graph.addEdges(vtxIdx, vtxIdx - img.cols - 1, w, w);
			}
			if (p.y>0)
			{
				double w = upW.at<double>(p);
				graph.addEdges(vtxIdx, vtxIdx - img.cols, w, w);
			}
			if (p.x<img.cols - 1 && p.y>0)
			{
				double w = uprightW.at<double>(p);
				graph.addEdges(vtxIdx, vtxIdx - img.cols + 1, w, w);
			}
		}
	}
}

/*
Estimate segmentation using MaxFlow algorithm
*/
static void estimateSegmentation(GCGraph<double>& graph, Mat& mask)
{
	graph.maxFlow();
	Point p;
	for (p.y = 0; p.y < mask.rows; p.y++)
	{
		for (p.x = 0; p.x < mask.cols; p.x++)
		{
			if (mask.at<uchar>(p) == GC_PR_BGD || mask.at<uchar>(p) == GC_PR_FGD)
			{
				if (graph.inSourceSegment(p.y*mask.cols + p.x /*vertex index*/))
					mask.at<uchar>(p) = GC_PR_FGD;
				else
					mask.at<uchar>(p) = GC_PR_BGD;
			}
		}
	}
}

void cv::grabCut(InputArray _img, InputOutputArray _mask, Rect rect,
	InputOutputArray _bgdModel, InputOutputArray _fgdModel,
	int iterCount, int mode)
{	
	Mat img = _img.getMat();
	Mat& mask = _mask.getMatRef();
	Mat& bgdModel = _bgdModel.getMatRef();
	Mat& fgdModel = _fgdModel.getMatRef();

	if (img.empty())
		CV_Error(CV_StsBadArg, "image is empty");
	if (img.type() != CV_8UC3)
		CV_Error(CV_StsBadArg, "image must have CV_8UC3 type");

	GMM bgdGMM(bgdModel), fgdGMM(fgdModel);
	Mat compIdxs(img.size(), CV_32SC1);

	if (mode == GC_INIT_WITH_RECT || mode == GC_INIT_WITH_MASK)
	{
		if (mode == GC_INIT_WITH_RECT)
			initMaskWithRect(mask, img.size(), rect);
		else // flag == GC_INIT_WITH_MASK
			checkMask(img, mask);
		initGMMs(img, mask, bgdGMM, fgdGMM);
	}

	if (iterCount <= 0)
		return;

	if (mode == GC_EVAL)
		checkMask(img, mask);

	const double gamma = 50;
	const double lambda = 9 * gamma;
	const double beta = calcBeta(img);

	Mat leftW, upleftW, upW, uprightW;
	calcNWeights(img, leftW, upleftW, upW, uprightW, beta, gamma);

	for (int i = 0; i < iterCount; i++)
	{
		GCGraph<double> graph;
		assignGMMsComponents(img, mask, bgdGMM, fgdGMM, compIdxs);
		learnGMMs(img, mask, compIdxs, bgdGMM, fgdGMM);
		constructGCGraph(img, mask, bgdGMM, fgdGMM, lambda, leftW, upleftW, upW, uprightW, graph);
		estimateSegmentation(graph, mask);
	}
}
//////////////////////////////////////////////////////////////////////////
//////////////////////////////////////////////////////////////////////////

static void constructGCGraph2(const Mat& img, const Mat& mask, const GMM& bgdGMM, const GMM& fgdGMM, double lambda,
	const Mat& leftW, const Mat& upleftW, const Mat& upW, const Mat& uprightW,
	GCGraph<double>& graph)
{
	int vtxCount = img.cols*img.rows,
		edgeCount = 2 * (4 * img.cols*img.rows - 3 * (img.cols + img.rows) + 2);
	graph.create(vtxCount, edgeCount);
	Point p;
	for (p.y = 0; p.y < img.rows; p.y++)
	{
		for (p.x = 0; p.x < img.cols; p.x++)
		{
			// add node
			int vtxIdx = graph.addVtx();
			Vec3b color = img.at<Vec3b>(p);

			// set t-weights
			double fromSource, toSink;
			if (mask.at<uchar>(p) == GC_PR_BGD || mask.at<uchar>(p) == GC_PR_FGD)
			{
				fromSource = -log(bgdGMM(color));
				toSink = -log(fgdGMM(color));
			}
			else if (mask.at<uchar>(p) == GC_BGD)
			{
				fromSource = 0;
				toSink = lambda;
			}
			else // GC_FGD
			{
				fromSource = lambda;
				toSink = 0;
			}
			graph.addTermWeights(vtxIdx, fromSource, toSink);

			// set n-weights
			if (p.x > 0)
			{
				double w = leftW.at<double>(p);
				graph.addEdges(vtxIdx, vtxIdx - 1, w, w);
			}
			if (p.x > 0 && p.y > 0)
			{
				double w = upleftW.at<double>(p);
				graph.addEdges(vtxIdx, vtxIdx - img.cols - 1, w, w);
			}
			if (p.y > 0)
			{
				double w = upW.at<double>(p);
				graph.addEdges(vtxIdx, vtxIdx - img.cols, w, w);
			}
			if (p.x < img.cols - 1 && p.y>0)
			{
				double w = uprightW.at<double>(p);
				graph.addEdges(vtxIdx, vtxIdx - img.cols + 1, w, w);
			}
		}
	}
}

/*
Estimate segmentation using MaxFlow algorithm
*/
static void estimateSegmentation2(GCGraph<double>& graph, Mat& mask)
{
	graph.maxFlow();
	Point p;
	for (p.y = 0; p.y < mask.rows; p.y++)
	{
		for (p.x = 0; p.x < mask.cols; p.x++)
		{
			if (mask.at<uchar>(p) == GC_PR_BGD || mask.at<uchar>(p) == GC_PR_FGD)
			{
				if (graph.inSourceSegment(p.y*mask.cols + p.x /*vertex index*/))
					mask.at<uchar>(p) = GC_PR_FGD;
				else
					mask.at<uchar>(p) = GC_PR_BGD;
			}
		}
	}
}
