# Supplementary material for: Graph Cut-Based Human Body Segmentation in Color Images Using Skeleton Information from the Depth Sensor
Source: Sensors (Basel). 2019 Jan 18;19(2):393. doi: 10.3390/s19020393 (PMC6358916; doi:10.3390/s19020393)
Supplement: Supplementary file 1 [file sensors-19-00393-s001.zip › Project/Project/pdh1v1tg.ait~]

#include "opencv2/imgproc/imgproc.hpp"
#include "opencv2/highgui/highgui.hpp"
#include "opencv2/core/core.hpp"

#include "BinaryStream.h"

#include "gc.h"
#include "filePath.h"

//Å×½ºÆ®¸¦ À§ÇÑ ÄÚµå
#include <time.h>

using namespace cv;

//»ó¼öµé
#define IMAGE_WIDTH 1920
#define IMAGE_HEIGHT 1080
#define PIE 3.1419

const static int kTotal_BodyIndex = 6;
const static int kJointFromKinectV2 = 25;

bool isBody[kTotal_BodyIndex];


//File·ÎºÎÅÍ Data¸¦ ÀÐ¾î¿À´Â ÇÔ¼öµé
BYTE* loadBodyIndexFile(int frameNumber);
short* loadMappingFile(int frameNumber);
BYTE* loadDepthImageFile(int frameNumber);
Point2i** loadSkeletonFile(int frameNumber);


//Seed¸¦ ÀÔ·ÂÇÏ´Â ÇÔ¼öµé
void addSeedByBodyIndex(Mat* mask, BYTE* bodyIndexData);
void addSeedBySkeleton(Mat* mask, BYTE** skeletonData);


Mat* createDistanceMaps(BYTE** skeletonDataMaps);
vector<vector<Point2i>> getSkeletonLinesAround(int jointNumber, Point2i* skeletonJointPosition);


//Skeleton Á¤º¸ °¡°ø ÇÔ¼öµé
BYTE** createSkeletonData(int frameNumber, Point2i** skeletonDatas_origin, Point2i** skeletonDatas_hd);
//double** createSkeletonWeightMap(int frame, Point2i** skeletonDatas_hd, ushort** distanceMaps);
double** createSkeletonWeightMap(int frame, Point2i** skeletonDatas_hd, Mat* distanceMaps);
void CreateSkeletonLines(Point2i* jointPoints, int width, int height, int stroke, BYTE* skeletonMap);


//À¯Æ¿¸®Æ¼ ÇÔ¼öµé
Point2i mappingLowToHigh(Point2i point, short* mappingData);
void expandPixelBy(int x, int y, int width, int height, int stroke, BYTE* skeletonDatas);
void drawLineBy(Point2i start, Point2i end, int width, int height, int stroke, BYTE* skeletonDatas);
vector<Point2i> getLineFromTwoPoint(Point2i point1, Point2i point2);

const char* getfield(char* line, int num);
int getL1DistanceTwoPoint(Point2i left, Point2i right);
double getEuclideanDistanceTwoPoint(Point2i left, Point2i right);

int getCloestJointNumber(Point2i point, Point2i* skeletonJointPosition);


int main(){
	/**/printf("OpenCV Version : %s\n\n", CV_VERSION);

	//TEST: ¼Ò¿ä½Ã°£ ÃøÁ¤(begin)//////////////
	clock_t begin, end;
	begin = clock();
	//////////////////////////////////////////


	//Ã³¸®ÇÏ°íÀÚ ÇÏ´Â ¿µ»óÀÇ frameÀ» ÀÔ·Â(¹Ýº¹À» ´ëºñÇØ µû·Î »©³õÀ½)
	const int kFrameNumber = 70;


	//BodyIndexData¸¦ ¾ò±â À§ÇØ local filesÀ» ÀÐ¾î¿Â´Ù.
	/**/printf("%d¹øÂ° ÇÁ·¹ÀÓ, BodyIndexData ·Îµå ½ÃÀÛ\n", kFrameNumber);
	BYTE* bodyIndexData = loadBodyIndexFile(kFrameNumber);
	/**/printf("%d¹øÂ° ÇÁ·¹ÀÓ, BodyIndexData ·Îµå ¿Ï·á\n", kFrameNumber);

	/*
	GraphCut¿¡ »ç¿ë µÉ Seed(foreground or background)¸¦ ÀÔ·Â
	kinect¿¡¼­ Á¦°øÇØÁÖ´Â BodyIndex °³¼ö¸¸Å­(ÇöÀç´Â 6) GraphCutÀ» µ¹¸®±â À§ÇØ °¢°¢ÀÇ Seed Mask¸¦ »ý¼º
	±âº»ÀûÀ¸·Î ¸ðµç Seed¸¦ PR_Background·Î ÁÖ¾îÁØ ´ÙÀ½¿¡, µÚ¿¡¼­ PR_Foreground¿Í Foreground¸¦ ´Ù½Ã ÀÔ·Â
	*/
	Mat* GSEG_Masks = new Mat[kTotal_BodyIndex];
	for (int i = 0; i < kTotal_BodyIndex; i++){
		//GSEG_Masks[i] = Mat(IMAGE_HEIGHT, IMAGE_WIDTH, CV_8UC1, Scalar(GC_PR_BGD));
		GSEG_Masks[i] = Mat(IMAGE_HEIGHT, IMAGE_WIDTH, CV_8UC1, Scalar(GC_BGD));
	}
	/**/printf("%d¹øÂ° ÇÁ·¹ÀÓ, BodyIndexData Seed·Î ³Ö±â ½ÃÀÛ\n", kFrameNumber);	
	addSeedByBodyIndex(GSEG_Masks, bodyIndexData);
	/**/printf("%d¹øÂ° ÇÁ·¹ÀÓ, BodyIndexData Seed·Î ³Ö±â ¿Ï·á\n", kFrameNumber);

	Mat* Prop_Masks = new Mat[kTotal_BodyIndex];
	for (int i = 0; i < kTotal_BodyIndex; i++){
		Prop_Masks[i] = GSEG_Masks[i];
	}


	/*
	½ºÄÌ·¹Åæ Á¤º¸ ¼³Á¤ºÎºÐ
	½ºÄÌ·¹Åæ joint Á¤º¸¸¦ ¾ò±â À§ÇØ local file(.csv)·ÎºÎÅÍ Á¤º¸¸¦ ¾ò¾î¿À°í
	ÇØ´ç joint Á¤º¸¸¦ ¹ÙÅÁÀ¸·Î »À´ë(line)±îÁö »ý¼ºÇÏ´Â ºÎºÐ
	*/	
	/**/printf("%d¹øÂ° ÇÁ·¹ÀÓ, ½ºÄÌ·¹Åæ csv ÆÄÀÏ ·Îµå ½ÃÀÛ\n", kFrameNumber);
	Point2i** skeletonDatas_origin = loadSkeletonFile(kFrameNumber);
	/**/printf("%d¹øÂ° ÇÁ·¹ÀÓ, ½ºÄÌ·¹Åæ csv ÆÄÀÏ ·Îµå ¿Ï·á\n", kFrameNumber);


	/**/printf("%d¹øÂ° ÇÁ·¹ÀÓ, ½ºÄÌ·¹Åæ Data »ý¼º ½ÃÀÛ\n", kFrameNumber);
	Point2i** skeletonDatas_hd = new Point2i*[kTotal_BodyIndex];
	for (int i = 0; i < kTotal_BodyIndex; i++){
		skeletonDatas_hd[i] = new Point2i[kJointFromKinectV2];
	}
	BYTE** skeletonDataMaps = createSkeletonData(kFrameNumber, skeletonDatas_origin, skeletonDatas_hd);
	/**/printf("%d¹øÂ° ÇÁ·¹ÀÓ, ½ºÄÌ·¹Åæ Data »ý¼º ¿Ï·á\n", kFrameNumber);

		
	/**/printf("%d¹øÂ° ÇÁ·¹ÀÓ, SkeletonData·Î ½Ãµå ³Ö±â ½ÃÀÛ\n", kFrameNumber);
	addSeedBySkeleton(Prop_Masks, skeletonDataMaps);
	/**/printf("%d¹øÂ° ÇÁ·¹ÀÓ, SkeletonData·Î ½Ãµå ³Ö±â ¿Ï·á\n", kFrameNumber);


	//Distance Map ¸¸µå´Â ºÎºÐ
	/**/printf("%d¹øÂ° ÇÁ·¹ÀÓ, Distance ¸Ê »ý¼º ½ÃÀÛ\n", kFrameNumber);
	//ushort** distanceMaps = createDistanceMaps(skeletonDataMaps);
	Mat* distanceMaps = createDistanceMaps(skeletonDataMaps);
	/**/printf("%d¹øÂ° ÇÁ·¹ÀÓ, Distance ¸Ê »ý¼º ¿Ï·á\n", kFrameNumber);


	//ÇöÀç SkeletonWiethMapÀ» ¸¸µå´Â ºÎºÐ
	/**/printf("%d¹øÂ° ÇÁ·¹ÀÓ, SkeletonData·Î °¡ÁßÄ¡ ¸Ê »ý¼º ½ÃÀÛ\n", kFrameNumber);
	double** weightMaps = createSkeletonWeightMap(kFrameNumber, skeletonDatas_hd, distanceMaps);
	/**/printf("%d¹øÂ° ÇÁ·¹ÀÓ, SkeletonData·Î °¡ÁßÄ¡ ¸Ê »ý¼º ¿Ï·á\n", kFrameNumber);
		


	//ÀÔ·Â ¿µ»ó
	Mat con_img = imread(filePath::getInstance()->getColorPath(kFrameNumber));

	
	/*
	ÇÊ¿äÇÑ image ÆÄÀÏµéÀ» ¸¸µå´Â ºÎºÐ
	*/

	//ÀÌ¹ÌÁö ÆÄÀÏ ¸¶Áö¸·¿¡ ³¯Â¥¿Í ½Ã°£À» Áý¾î³Ö±â À§ÇÔ
	struct tm* datetime;
	time_t t;
	t = time(NULL);
	datetime = localtime(&t);

	std::string date = 
		to_string(datetime->tm_year + 1900) + "-"
		+ to_string(datetime->tm_mon + 1) + "-"
		+ to_string(datetime->tm_mday) + "-"
		+ to_string(datetime->tm_hour) + "-"
		+ to_string(datetime->tm_min) + "-"
		+ to_string(datetime->tm_sec);

	//ÀúÀåÀ» À§ÇÑ path
	std::string Spath_inputImage			= filePath::getInstance()->getResultPath() + date + "_Input" + to_string(kFrameNumber) + "_" +  ".jpg";
	std::string Spath_depthNskeletonImage	= filePath::getInstance()->getResultPath() + date + "_Depth_skeleton" + to_string(kFrameNumber) + "_" +  ".jpg";
	std::string Spath_HRskeletonImage		= filePath::getInstance()->getResultPath() + date + "_HRskeleton" + to_string(kFrameNumber) + "_" + ".jpg";

		
	//±íÀÌ °ª + skeleton Ã³¸® ºÎºÐ
	BYTE* depthData		= loadDepthImageFile(kFrameNumber);
	BYTE* skeleton_origin_map = new BYTE[424 * 512];

	for (int i = 0; i < kTotal_BodyIndex; i++){
		if (isBody[i]){			
			CreateSkeletonLines(skeletonDatas_origin[i], 512, 424, 3, skeleton_origin_map);
		}
	}
		
	Mat img_depthNskeleton(424, 512, CV_8UC1, Scalar(0));

	for (int row = 0; row < 424; row++){
		for (int col = 0; col < 512; col++){
			img_depthNskeleton.at<uchar>(row, col) = depthData[row * 512 + col];
			if (skeleton_origin_map[row * 512 + col] == 1){				
				img_depthNskeleton.at<uchar>(row, col) = 0;
			}

		}
	}
	
	Mat img_HRSkeleton(IMAGE_HEIGHT, IMAGE_WIDTH, CV_8UC1, Scalar(255));
	for (int row = 0; row < IMAGE_HEIGHT; row++){
		for (int col = 0; col < IMAGE_WIDTH; col++){
			for (int i = 0; i < kTotal_BodyIndex; i++){
				if (skeletonDataMaps[i][row * IMAGE_WIDTH + col] == 1){
					img_HRSkeleton.at<uchar>(row, col) = 0;
				}
			}
		}
	}

	Mat* img_GSEGmask = new Mat[kTotal_BodyIndex];
	for (int i = 0; i < kTotal_BodyIndex; i++){
		if (isBody[i]){
			img_GSEGmask[i] = Mat(IMAGE_HEIGHT, IMAGE_WIDTH, CV_8UC1, Scalar(0));

			for (int row = 0; row < IMAGE_HEIGHT; row++){
				for (int col = 0; col < IMAGE_WIDTH; col++){
					if (GSEG_Masks[i].at<uchar>(row, col) = GC_BGD)
						img_GSEGmask[i].at<uchar>(row, col) = 0;
					if (bodyIndexData[row * (IMAGE_WIDTH * 2) + (col * 2)] == i){
						img_bodyIndex[i].at<Vec3b>(row, col) = con_img.at<Vec3b>(row, col);
					}
				}
			}
		}
	}

	Mat* img_Propmask = new Mat[kTotal_BodyIndex];
	for (int i = 0; i < kTotal_BodyIndex; i++){
		if (isBody[i]){
			img_bodyIndex[i] = Mat(IMAGE_HEIGHT, IMAGE_WIDTH, CV_8UC3, Scalar(255, 255, 255));

			for (int row = 0; row < IMAGE_HEIGHT; row++){
				for (int col = 0; col < IMAGE_WIDTH; col++){
					if (bodyIndexData[row * (IMAGE_WIDTH * 2) + (col * 2)] == i){
						img_bodyIndex[i].at<Vec3b>(row, col) = con_img.at<Vec3b>(row, col);
					}
				}
			}
		}
	}

	Mat* img_bodyIndex = new Mat[kTotal_BodyIndex];
	for (int i = 0; i < kTotal_BodyIndex; i++){
		if (isBody[i]){
			img_bodyIndex[i] = Mat(IMAGE_HEIGHT, IMAGE_WIDTH, CV_8UC3, Scalar(255, 255, 255));

			for (int row = 0; row < IMAGE_HEIGHT; row++){
				for (int col = 0; col < IMAGE_WIDTH; col++){
					if (bodyIndexData[row * (IMAGE_WIDTH * 2) + (col * 2)] == i){
						img_bodyIndex[i].at<Vec3b>(row, col) = con_img.at<Vec3b>(row, col);
					}
				}
			}
		}
	}

	Mat* img_weightMaps = new Mat[kTotal_BodyIndex];
	for (int i = 0; i < kTotal_BodyIndex; i++){
		if (isBody[i]){
			img_weightMaps[i] = Mat(IMAGE_HEIGHT, IMAGE_WIDTH, CV_8UC1, Scalar(0));

			for (int row = 0; row < IMAGE_HEIGHT; row++){
				for (int col = 0; col < IMAGE_WIDTH; col++){
					img_weightMaps[i].at<uchar>(row, col) = weightMaps[i][row * IMAGE_WIDTH + col] * (double)10000;	//°¡½ÃÈ­ÇÏ±â À§ÇØ °ªÀ» Á¶Á¤
					
					if (skeletonDataMaps[i][row * IMAGE_WIDTH + col] == 1){
						img_weightMaps[i].at<uchar>(row, col) = 255;
					}
				}
			}
		}
	}
	//ÀúÀåÀ» ÇÏ´Â ÇÔ¼ö
	imwrite(Spath_inputImage.c_str(), con_img);					//ÀÔ·Â ¿µ»ó
	imwrite(Spath_depthNskeletonImage.c_str(), img_depthNskeleton);	//±íÀÌ °ª + skeleton
	imwrite(Spath_HRskeletonImage.c_str(), img_HRSkeleton);			//HRÇØ»óµµ ½ºÄÌ·¹Åæ ¿µ»ó


	//Mask °ª ¿µ»ó
	for (int i = 0; i < kTotal_BodyIndex; i++){
		if (isBody[i]){
			std::string Spath_bodyIndeximage = filePath::getInstance()->getResultPath() + date + "_Projection" + to_string(kFrameNumber) + to_string(i) + "_" + ".jpg";
			imwrite(Spath_bodyIndeximage, img_bodyIndex[i]);
		}
	}


	//BodyIndex¸¦ ÇÁ·ÎÁ§¼Ç(ÄÃ·¯°ªÀ¸·Î)ÇÑ ¿µ»ó
	for (int i = 0; i < kTotal_BodyIndex; i++){
		if (isBody[i]){
			std::string Spath_bodyIndeximage = filePath::getInstance()->getResultPath() + date + "_Projection" + to_string(kFrameNumber) + to_string(i) + "_" + ".jpg";
			imwrite(Spath_bodyIndeximage, img_bodyIndex[i]);
		}
	}

	//Distance Map
	for (int i = 0; i < kTotal_BodyIndex; i++){
		if (isBody[i]){
			std::string Spath_distanceMapsimage = filePath::getInstance()->getResultPath() + date + "_Distance" + to_string(kFrameNumber) + to_string(i) + "_" + ".jpg";	
			imwrite(Spath_distanceMapsimage, distanceMaps[i]);
		}
	}

	//Weight Map
	for (int i = 0; i < kTotal_BodyIndex; i++){
		if (isBody[i]){
			std::string Spath_weightMapsimage = filePath::getInstance()->getResultPath() + date + "_WeightMap" + to_string(kFrameNumber) + to_string(i) + "_" + ".jpg";
			imwrite(Spath_weightMapsimage, img_weightMaps[i]);
		}
	}

	
	//¸Þ¸ð¸® ÇØÁ¦		

	for (int i = 0; i < kTotal_BodyIndex; i++){
		delete[] skeletonDatas_hd[i];
	}
	delete[] skeletonDatas_hd;
	delete[] bodyIndexData;
	delete[] depthData;
	delete[] skeleton_origin_map;
	delete[] img_bodyIndex;
	delete[] distanceMaps;

	delete[] img_weightMaps;


//GSEG, ±×·¡ÇÁ ÄÆ ±â¹Ý bodyindexÁ¤º¸¸¸ ÀÌ¿ëÇÏ´Â ±âÃÊÀûÀÎ ¹æ¹ý

#pragma region GSEG Method	
	for (int i = 0; i < kTotal_BodyIndex; i++){
		if (isBody[i]){
			/**/printf("%d¹øÂ° ÇÁ·¹ÀÓ, %d¹øÂ° BodyIndex¿¡ ´ëÇØ GSEG ¹æ½Ä ½ÃÀÛ\n", kFrameNumber, i);

			//GrabCut¿¡ »ç¿ëµÇ´Â º¯¼öµé
			//¿©±â¼­´Â GrabCutÀ» GraphCutÃ³·³ ÀÌ¿ëÇÏ±â ¶§¹®¿¡ ¾Æ·¡ º¯¼öµéÀÇ ¸®ÅÏ°ªµéÀ» µû·Î »ç¿ëÇÏÁö ¾ÊÀ½.
			
			Mat back, fore;	//¸ðµ¨(ÃÊ±â »ç¿ë)
			Rect rect(10, 10, 100, 100);

			//½ÇÁ¦·Î´Â GraphCutÃ³·³ ÀÛµ¿
			grabCut(con_img,		//ÀÔ·Â¿µ»ó		
				GSEG_Masks[i],			//ºÐÇÒ ¸¶½ºÅ©, ÇØ´ç ¸¶½ºÅ©ÀÇ Àü°æ°ú ¹è°æÀ¸·Î GraphCut ¼öÇà
				rect,					//Àü°æÀ» Æ÷ÇÔÇÏ´Â Á÷»ç°¢Çü, ¿©±â¼­´Â MASK ¸ðµå¸¦ »ç¿ëÇÔÀ¸·Î rectÀÇ °ªÀº ÀüÇô »ç¿ëÇÏÁö ¾Ê´Â´Ù.
				back, fore,				//¸ðµ¨
				1,						//¹Ýº¹È½¼ö
				GC_INIT_WITH_MASK);		//Mask¸¦ »ç¿ëÇÏ´Â ¸ðµå ¼±ÅÃ


			/*
			GraphCutÀÇ °á°ú°ªÀ¸·Î ³ª¿À´Â GC_Masks¿¡¼­ ¿øÇÏ´Â °á°ú°ªÀ» »Ì¾Æ¼­(compareÀ» ÅëÇØ) ÀúÀåÇÏ±â À§ÇÑ º¯¼ö
			*/
			Mat fgd_result, pr_fgd_result;

			/*
			°á°ú¿µ»óµéÀ» ÀÌ¹ÌÁö ÆÄÀÏ·Î ÀúÀåÇÏ±â À§ÇÑ º¯¼öµé
			*/
			//Mat foreground(con_img.size(), CV_8UC3, cv::Scalar(255, 255, 255));
			//Mat pr_foreground(con_img.size(), CV_8UC3, cv::Scalar(255, 255, 255));
			Mat final_result(con_img.size(), CV_8UC3, cv::Scalar(255, 255, 255));

			//°á°ú ¿µ»ó¿¡¼­ GC_FGDÀÎ ÇÈ¼¿µé¸¸ fgd_result¿¡ ÀúÀå
			compare(GSEG_Masks[i], cv::GC_FGD, fgd_result, cv::CMP_EQ);
			//±× ÈÄ¿¡ ÀÔ·Â ¿µ»ó°ú ºñ±³ÇÏ¿© foreground¶ó´Â º¯¼ö¿¡ ´ëÀÀµÇ´Â ÄÃ·¯ °ªÀ» ÀúÀå
			//Áï, GC_FGD¶ó°í ³ª¿Â °á°ú°ª À§Ä¡ÀÇ ÄÃ·¯ ¿µ»ó¸¸ ÀúÀå
			//con_img.copyTo(foreground, fgd_result);

			//¸¶Âù°¡Áö·Î GC_PR_FGD¿¡ ´ëÇØ ÁøÇà
			compare(GSEG_Masks[i], GC_PR_FGD, pr_fgd_result, CMP_EQ);
			//con_img.copyTo(pr_foreground, pr_fgd_result);

			//ÃÖÁ¾ °á°ú ÆÄÀÏ(final_result)¿¡ fgd, pr_fgdÀÇ ÄÃ·¯ ¿µ»ó°ªÀ» ÀúÀå
			con_img.copyTo(final_result, fgd_result);
			con_img.copyTo(final_result, pr_fgd_result);

			//final_result ¿µ»ó°ú skeletonDataÀÇ °ªÀ» ÇÕÃÄ¼­ ÄÃ·¯ ¿µ»ó À§¿¡ skeleton lineÀÌ º¸ÀÌ°Ô Ç¥½ÃÇÏ´Â ÀÛ¾÷
			for (int row = 0; row < 1080; row++){
				for (int col = 0; col < 1920; col++){
					if (skeletonDataMaps[i][row * 1920 + col] == 1){
						final_result.at<Vec3b>(row, col)[0] = 255;
						final_result.at<Vec3b>(row, col)[1] = 255;
						final_result.at<Vec3b>(row, col)[2] = 0;

					}
				}
			}

			//ÃÖÁ¾ °á°ú È­¸é ÀúÀå
			std::string resultFileName = filePath::getInstance()->getResultPath() + date + "_Result_Gseg" + to_string(kFrameNumber) + "_" + to_string(i) + "_" + ".jpg";
			imwrite(resultFileName.c_str(), final_result);

			/**/printf("%d¹øÂ° ÇÁ·¹ÀÓ, %d¹øÂ° BodyIndex¿¡ ´ëÇØ GSEG ¹æ½Ä ¿Ï·á\n", kFrameNumber, i);
		}
	}
#pragma endregion

//Á¦¾ÈÇÑ ¹æ½Ä
#pragma region Proposed Method	
	
	for (int i = 0; i < kTotal_BodyIndex; i++){
		if (isBody[i]){
			/**/printf("%d¹øÂ° ÇÁ·¹ÀÓ, %d¹øÂ° BodyIndex¿¡ ´ëÇØ Á¦¾ÈÇÑ ¹æ½Ä ½ÃÀÛ\n", kFrameNumber, i);
			
			//GrabCut¿¡ »ç¿ëµÇ´Â º¯¼öµé
			//¿©±â¼­´Â GrabCutÀ» GraphCutÃ³·³ ÀÌ¿ëÇÏ±â ¶§¹®¿¡ ¾Æ·¡ º¯¼öµéÀÇ ¸®ÅÏ°ªµéÀ» µû·Î »ç¿ëÇÏÁö ¾ÊÀ½.
			my::GraphCut gc;
			Mat back, fore;	//¸ðµ¨(ÃÊ±â »ç¿ë)
			Rect rect(10, 10, 100, 100);

			//½ÇÁ¦·Î´Â GraphCutÃ³·³ ÀÛµ¿
			gc.graphCut(con_img,		//ÀÔ·Â¿µ»ó		
				Prop_Masks[i],			//ºÐÇÒ ¸¶½ºÅ©, ÇØ´ç ¸¶½ºÅ©ÀÇ Àü°æ°ú ¹è°æÀ¸·Î GraphCut ¼öÇà
				rect,					//Àü°æÀ» Æ÷ÇÔÇÏ´Â Á÷»ç°¢Çü, ¿©±â¼­´Â MASK ¸ðµå¸¦ »ç¿ëÇÔÀ¸·Î rectÀÇ °ªÀº ÀüÇô »ç¿ëÇÏÁö ¾Ê´Â´Ù.
				back, fore,				//¸ðµ¨
				1,						//¹Ýº¹È½¼ö
				GC_INIT_WITH_MASK,		//Mask¸¦ »ç¿ëÇÏ´Â ¸ðµå ¼±ÅÃ
				weightMaps[i]);		//Skeleton Weight Map


			/*
			GraphCutÀÇ °á°ú°ªÀ¸·Î ³ª¿À´Â GC_Masks¿¡¼­ ¿øÇÏ´Â °á°ú°ªÀ» »Ì¾Æ¼­(compareÀ» ÅëÇØ) ÀúÀåÇÏ±â À§ÇÑ º¯¼ö
			*/
			Mat fgd_result, pr_fgd_result;

			/*
			°á°ú¿µ»óµéÀ» ÀÌ¹ÌÁö ÆÄÀÏ·Î ÀúÀåÇÏ±â À§ÇÑ º¯¼öµé
			*/
			//Mat foreground(con_img.size(), CV_8UC3, cv::Scalar(255, 255, 255));
			//Mat pr_foreground(con_img.size(), CV_8UC3, cv::Scalar(255, 255, 255));
			Mat final_result(con_img.size(), CV_8UC3, cv::Scalar(255, 255, 255));

			//°á°ú ¿µ»ó¿¡¼­ GC_FGDÀÎ ÇÈ¼¿µé¸¸ fgd_result¿¡ ÀúÀå
			compare(Prop_Masks[i], cv::GC_FGD, fgd_result, cv::CMP_EQ);
			//±× ÈÄ¿¡ ÀÔ·Â ¿µ»ó°ú ºñ±³ÇÏ¿© foreground¶ó´Â º¯¼ö¿¡ ´ëÀÀµÇ´Â ÄÃ·¯ °ªÀ» ÀúÀå
			//Áï, GC_FGD¶ó°í ³ª¿Â °á°ú°ª À§Ä¡ÀÇ ÄÃ·¯ ¿µ»ó¸¸ ÀúÀå
			//con_img.copyTo(foreground, fgd_result);

			//¸¶Âù°¡Áö·Î GC_PR_FGD¿¡ ´ëÇØ ÁøÇà
			compare(Prop_Masks[i], GC_PR_FGD, pr_fgd_result, CMP_EQ);
			//con_img.copyTo(pr_foreground, pr_fgd_result);

			//ÃÖÁ¾ °á°ú ÆÄÀÏ(final_result)¿¡ fgd, pr_fgdÀÇ ÄÃ·¯ ¿µ»ó°ªÀ» ÀúÀå
			con_img.copyTo(final_result, fgd_result);
			con_img.copyTo(final_result, pr_fgd_result);

			//final_result ¿µ»ó°ú skeletonDataÀÇ °ªÀ» ÇÕÃÄ¼­ ÄÃ·¯ ¿µ»ó À§¿¡ skeleton lineÀÌ º¸ÀÌ°Ô Ç¥½ÃÇÏ´Â ÀÛ¾÷
			for (int row = 0; row < 1080; row++){
				for (int col = 0; col < 1920; col++){
					if (skeletonDataMaps[i][row * 1920 + col] == 1){
						final_result.at<Vec3b>(row, col)[0] = 255;
						final_result.at<Vec3b>(row, col)[1] = 255;
						final_result.at<Vec3b>(row, col)[2] = 0;

					}
				}
			}	

			//ÃÖÁ¾ °á°ú È­¸é ÀúÀå
			std::string resultFileName = filePath::getInstance()->getResultPath() + date + "_Result_Prop" + to_string(kFrameNumber) + "_" + to_string(i) + "_" + ".jpg";
			imwrite(resultFileName.c_str(), final_result);

			/**/printf("%d¹øÂ° ÇÁ·¹ÀÓ, %d¹øÂ° BodyIndex¿¡ ´ëÇØ Á¦¾ÈÇÑ ¹æ½Ä ¿Ï·á\n", kFrameNumber, i);		
		}
	}

#pragma endregion


	//¸Þ¸ð¸® ÇØÁ¦
	for (int i = 0; i < kTotal_BodyIndex; i++){
		if (skeletonDataMaps[i] != NULL)
			delete[] skeletonDataMaps[i];
	}
	if (skeletonDataMaps != NULL)
		delete[] skeletonDataMaps;
	
	for (int i = 0; i < kTotal_BodyIndex; i++){
		delete[] weightMaps[i];
	}
	delete[] weightMaps;

	delete[] GSEG_Masks;
	delete[] Prop_Masks;

	//TEST: ¼Ò¿ä ½Ã°£ ÃøÁ¤(end)///////////////
	end = clock();
	cout << "¼öÇà½Ã°£ : " << ((end - begin)) << endl;
	//////////////////////////////////////////

	//ÇÁ·Î±×·¥ Á¾·á
	return 0;
}


BYTE* loadBodyIndexFile(int frameNumber){
	/*
	(1920 * 2) * 1080ÀÇ ÇüÅÂ
	L1, R1, L2, R2, L3, R3, L4, R4 ... ¼øÀ¸·Î ÀúÀå
	LÀº ½ÇÁ¦ µ¥ÀÌÅÍ °ª. Áï, bodyIndexÀÇ 0~5¹ø±îÁöÀÇ ¹øÈ£°¡ µé¾îÀÖÀ½
	RÀÇ °ªÀº ÇØ´ç °ªÀÇ Á¤È®µµ¸¦ ³ªÅ¸³¿. Áï 0, 1 µÎ °ª¸¸ °¡Áö¸ç 0ÀÌ¸é º¸Á¤µÈ °ª, 1ÀÌ¸é Á¤È®ÇÑ °ªÀ» ³ªÅ¸³½´Ù.	
	*/
	BinaryReader br(filePath::getInstance()->getBodyIndexPath(frameNumber));
	int cur_pos = 0;
	int file_length = (int)3840 * 1080;

	//HACK: ½º¸¶Æ® Æ÷ÀÎÅÍ¸¦ °í·ÁÇÏ´Â Áß, ÇöÀç´Â ÇÁ·ÎÁ§Æ®°¡ ÀÛ¾Æ¼­ main ¸¶Áö¸·¿¡¼­ delete¸¦ ÅëÇØ ¸Þ¸ð¸® ÇØÁ¦¸¦ ÁøÇà Áß
	BYTE* bodyIndexData = new BYTE[3840 * 1080];

	int arr_index = 0;
	while (cur_pos < file_length)
	{
		bodyIndexData[arr_index] = br.ReadBYTE();

		arr_index++;
		cur_pos += sizeof(BYTE);
	}

	return bodyIndexData;

	//bodyIndex¸¦ Ãâ·ÂÇÏ±â À§ÇØ ¸¸µç ÇÔ¼ö
	/*
	Mat bodyIndex(con_img.rows, con_img.cols, CV_8UC1, Scalar(255));
	for (int row = 0; row < con_img.rows; row++){
	for (int col = 0; col < con_img.cols; col++){
	if (bodyIndexData[row * 3840 + (col * 2)] == 3)
	bodyIndex.at<uchar>(row, col) = bodyIndexData[row * 3840 + (col * 2) ];
	}
	}

	imwrite("bodyIndex.jpg", bodyIndex);
	*/
}

short* loadMappingFile(int frameNumber){
	/*
	(512 * 2) * 424ÀÇ ÇüÅÂ
	Y1, X1, Y2, X2, Y3, X3, Y4, X4 ... ¼øÀ¸·Î ÀúÀå
	¿©±â µé¾îÀÖ´Â Y¿Í XÀÇ ÁÂÇ¥ °ªÀº 512 * 424¿¡ ÀÖ´ø depth°ª ±âÁØ ÁÂÇ¥°ªµéÀ»
	1920 * 1080À¸·Î mapping ÇÒ ¶§ ¿¬°áµÇ´Â x, yÁÂÇ¥ÀÇ ½ÇÁ¦ °ªÀ» ÀúÀå
	1920 * 1080À» ¹þ¾î³ª´Â °ªÀÌ µé¾îÀÖ´Â °æ¿ì(³ëÀÌÁî³ª ÃøÁ¤ ºÒ°¡ µî)°¡ ÀÖÀ¸´Ï Ã¼Å©°¡ ÇÊ¿äÇÔ
	*/
	BinaryReader br(filePath::getInstance()->getMappPath(frameNumber));
	int cur_pos = 0;
	int file_length = (int)1024 * 424;

	//HACK: ½º¸¶Æ® Æ÷ÀÎÅÍ¸¦ °í·ÁÇÏ´Â Áß, ÇöÀç´Â createSkeletonData ¸¶Áö¸·¿¡¼­ delete¸¦ ÅëÇØ ¸Þ¸ð¸® ÇØÁ¦¸¦ ÁøÇà Áß
	short* mappData = new short[1024 * 424];

	int arr_index = 0;
	while (cur_pos < file_length)
	{
		mappData[arr_index] = br.ReadInt16();
		arr_index++;
		cur_pos++;
	}

	return mappData;
}

BYTE* loadDepthImageFile(int frameNumber){
	/*
	loadBodyIndexFile¿Í µ¿ÀÏÇÑ ¹æ½Ä
	´Ü, depth µ¥ÀÌÅÍÀÇ °æ¿ì 1byte°¡ ¾Æ´Ï¶ó 2byteÀÌ¹Ç·Î 2byte ¾¿ ÀÐ¾î¿Â´Ù.
	*/
	const ushort minDepth = 500;	//³Ê¹« ³·Àº depth°ªÀº °É·¯³»±â À§ÇÑ °ª
	const ushort maxDepth = 65535;	//unsigned short's max value
	const int MapDepthToByte = 8000 / 256;

	BinaryReader br(filePath::getInstance()->getDepthPath(frameNumber));
	int cur_pos = 0;
	int file_length = (int)512 * 424;

	//HACK: ½º¸¶Æ® Æ÷ÀÎÅÍ¸¦ °í·ÁÇÏ´Â Áß, ÇöÀç´Â ÇÁ·ÎÁ§Æ®°¡ ÀÛ¾Æ¼­ main ¸¶Áö¸·¿¡¼­ delete¸¦ ÅëÇØ ¸Þ¸ð¸® ÇØÁ¦¸¦ ÁøÇà Áß
	BYTE* depthData = new BYTE[512 * 424];

	int arr_index = 0;
	while (cur_pos < file_length)
	{		
		ushort depthValue = br.ReadInt16();		
		depthData[arr_index] = (depthValue >= minDepth && depthValue <= maxDepth ? (depthValue / MapDepthToByte) : 0);
		
		arr_index++;
		cur_pos++;
	}

	return depthData;
}

Point2i** loadSkeletonFile(int frameNumber){
	/*
	½ºÄÌ·¹Åæ Á¤º¸¸¦ .csv·ÎºÎÅÍ ÀÐ¾î¿Â´Ù.
	ÀÌ¶§ ÇØ»óµµ´Â 512x424±âÁØ(depth)
	Â÷ÈÄ¿¡ mappingÀ» ÅëÇØ 1920x1080¿¡ ¸ÂÃç °ª º¯°æÀ» ÇØ¾ßÇÔ
	*/

	//º¯¼ö ¼±¾ð, ¸Þ¸ð¸® ÇÒ´ç, ÃÊ±âÈ­
	Point2i** skeletonDatas_origin = new Point2i*[kTotal_BodyIndex];
	for (int i = 0; i < kTotal_BodyIndex; i++){
		//kJointFromKinectV2´Â kinect2¿¡¼­ Á¦°øÇÏ´Â jointsÀÇ °³¼ö(25°³)
		skeletonDatas_origin[i] = new Point2i[kJointFromKinectV2];

		for (int j = 0; j < kJointFromKinectV2; j++){
			(skeletonDatas_origin[i][j]).x = 0;
			(skeletonDatas_origin[i][j]).y = 0;
		}
	}

	//ÆÄÀÏ °æ·Î ÁöÁ¤
	FILE* stream = fopen(filePath::getInstance()->getSkeletonPath(), "r");

	char line[1024];
	const int currentPos = 150 * frameNumber;
	int jointsCount = 0;
	int bodyIndex = 0;

	//kinect´Â ÃÑ 6¸íÀÇ bodyIndex¸¦ ÀÐÀ» ¼ö ÀÖÀ½. ¸î ¹øÂ° bodyIndex Á¤º¸°¡ Á¸ÀçÇÏ´ÂÁö È®ÀÎÇÏ±â À§ÇÑ º¯¼ö
	for (int i = 0; i < kTotal_BodyIndex; i++){
		isBody[i] = false;
	}

	/*
	HACK : csvÆÄÀÏ¿¡ Ã¥°¥ÇÇÃ³·³ ÀúÀåÇÒ ¼ö ¾ø±â ¶§¹®¿¡, ¸Å frame¸¶´Ù ÇØ´ç frame¼ö¸¸Å­ÀÇ ¶óÀÎÀ» ÀÐ¾î¾ß ÇÔ
	µÎ °¡Áö °æ¿ì·Î ÇÑÁ¤
	Ã¹¹øÂ° °æ¿ì´Â ¸Ç Ã¹ ÇÁ·¹ÀÓ¿¡ Ã¹¹øÂ° »ç¶÷ÀÌ ÀâÈù °æ¿ì
	µÎ¹øÀç °æ¿ì´Â À§ °æ¿ì°¡ ¾Æ´Ñ °æ¿ì
	*/
	if (frameNumber != 0)
	{
		while (fgets(line, 1024, stream))
		{
			if (currentPos == jointsCount + 1) break;
			jointsCount++;
		}
	}

	/*
	À§ ¹Ýº¹¹®À» ÅëÇØ ÀÌÁ¦ streamÀº csv¿¡¼­ ÇöÀç frameNumber¿¡ À§Ä¡·Î ÀÌµ¿ÇÔ
	*/

	jointsCount = 0;

	while (fgets(line, 1024, stream))
	{
		//joints °³¼ö¸¸Å­ ÀÐÀ¸¸é(ÇÑ ¶óÀÎ´ç ÇÏ³ªÀÇ joint¿¡ ´ëÇÑ Á¤º¸) ÇÑ¸íÀ» ÀÐÀ» °ÍÀÌ¹Ç·Î, ´ÙÀ½ »ç¶÷À» ÀÐ±â À§ÇØ º¯¼ö ÃÊ±âÈ­
		if (jointsCount == kJointFromKinectV2){
			jointsCount = 0;
			
			bodyIndex++;
		}
		//6¸íÀÇ bodyIndexÀ» ¸ðµÎ ´Ù ÀÐÀ¸¸é ÇöÀç frameÀÇ skeleton Á¤º¸¸¦ ´Ù ÀÐÀº °ÍÀÌ µÇ¹Ç·Î ¹Ýº¹¹®À» ºüÁ®³ª¿Â´Ù.
		if (bodyIndex == 6) break;

		/*
		csvÆÄÀÏÀ» ÀÐ´Â ºÎºÐ
		csvÆÄÀÏ ±¸¼ºÀº x , y , z , state(ÃøÁ¤ ½Å·Úµµ) , bodyIndex ¼øÀÌ´Ù.
		*/
		char* tmp_x = _strdup(line);
		int csv_x = atoi(getfield(tmp_x, 1));
		free(tmp_x);
		char* tmp_y = _strdup(line);
		int csv_y = atoi(getfield(tmp_y, 2));
		free(tmp_y);
		char* tmp_z = _strdup(line);
		int csv_z = atoi(getfield(tmp_z, 3));
		free(tmp_z);
		char* tmp_state = _strdup(line);
		int csv_state = atoi(getfield(tmp_state, 4));
		free(tmp_state);
		char* tmp_bodyIndex = _strdup(line);
		int csv_bodyIndex = atoi(getfield(tmp_bodyIndex, 5));
		free(tmp_bodyIndex);

		/*
		ÀÐÀº bodyIndexÁ¤º¸°¡ 9999¶ó´Â °ÍÀº ÇØ´ç ¹øÈ£ÀÇ »ç¶÷ÀÌ ÃøÁ¤µÇÁö ¾Ê¾Ò´Ù´Â ¼Ò¸®ÀÌ¹Ç·Î 
		body°¡ ¾ø´Ù°í isBodyº¯¼ö¿¡ ÀúÀå
		*/
		if (csv_bodyIndex == 9999)
		{
			isBody[bodyIndex] = false;
			/*
			for (int i = 0; i < kTotal_BodyIndex; i++){
				if (bodyIndex == i)
					isBody[i] = false;
			}
			*/
		}
		if (csv_bodyIndex != 9999)
		{
			isBody[bodyIndex] = true;
			/*
			for (int i = 0; i < kTotal_BodyIndex; i++){
				if (bodyIndex == i)
					isBody[i] = true;
			}
			*/
		}

		//ÇöÀç joint¹øÈ£ÀÇ x, y ÁÂÇ¥ ÀúÀå
		(skeletonDatas_origin[bodyIndex][jointsCount]).x = csv_x;
		(skeletonDatas_origin[bodyIndex][jointsCount]).y = csv_y;
		jointsCount++;
	}

	fclose(stream);
	return skeletonDatas_origin;
}


void addSeedByBodyIndex(Mat* mask, BYTE* bodyIndexData){
	/*
	BodyIndex¸¦ Seed¸¦ ÀÔ·ÂÇÒ ¶§ kinect¿¡¼­ Á¦°øÇÏ´Â BodyIndex´Â 512 * 424, Áï depth ÇØ»óµµ ±âÁØ
	º» ¿¬±¸¿¡¼­´Â 1920 * 1080 ¿µ»ó¿¡¼­ÀÇ segmentationÀÌ±â ¶§¹®¿¡ µÎ ÇØ»óµµ ¸ÅÇÎÀ» ÇÑ HR_BodyIndex¸¦ ÀÌ¿ë
	µû¶ó¼­ ÇÊ¿¬ÀûÀ¸·Î interpolationÇÑ Á¤º¸°¡ µé¾î°¥ ¼ö¹Û¿¡ ¾ø°í, ¿ø·¡ kinect¿¡¼­ Á¦°øÇÏ´Â Á¤º¸¿Í interpolationÇÑ Á¤º¸¸¦ ±¸º°ÇÒ ÇÊ¿ä°¡ ÀÖÀ½
	µû¶ó¼­ HR_BodyIndexÀÇ ÇØ»óµµ´Â (1920 * 2) * 1080ÀÌ µÇ¸ç Ã¹¹øÂ° °ªÀº bodyIndex°ª, µÎ¹øÂ° °ªÀº º»·¡ Å°³ØÆ® °ª(1) È¤Àº interpolationÇÑ °ª(0)À¸·Î ½ÖÀ¸·Î Á¸Àç.
	*/

	Point2i* min_positions = new Point2i[kTotal_BodyIndex];
	Point2i* max_positions = new Point2i[kTotal_BodyIndex];
	for (int i = 0; i < kTotal_BodyIndex; i++){
		min_positions[i] = Point2i(IMAGE_WIDTH, IMAGE_HEIGHT);		
		max_positions[i] = Point2i(0, 0);

		isBody[i] = false;
	}
		

	for (int row = 0; row < IMAGE_HEIGHT; row++){
		for (int col = 0; col < IMAGE_WIDTH * 2; col += 2){

			if (bodyIndexData[row * IMAGE_WIDTH * 2 + col + 1] == 1){
				int index = bodyIndexData[row * IMAGE_WIDTH * 2 + col];
				if (index <= kTotal_BodyIndex){
					//mask[index].at<uchar>(row, (col / 2)) = GC_FGD;
					isBody[index] = true;
					mask[index].at<uchar>(row, (col / 2)) = GC_PR_FGD;
				}
				if (col < min_positions[index].x) min_positions[index].x = col;
				if (row < min_positions[index].y) min_positions[index].y = row;
				if (col > max_positions[index].x) max_positions[index].x = col;
				if (row > max_positions[index].y) max_positions[index].y = row;
			}
			else{//bodyIndexData[row * IMAGE_WIDTH * 2 + col + 1] == 0
				int index = bodyIndexData[row * IMAGE_WIDTH * 2 + col];
				if (index <= kTotal_BodyIndex){
					isBody[index] = true;
					mask[index].at<uchar>(row, (col / 2)) = GC_PR_FGD;
				}
				if (col < min_positions[index].x) min_positions[index].x = col;
				if (row < min_positions[index].y) min_positions[index].y = row;
				if (col > max_positions[index].x) max_positions[index].x = col;
				if (row > max_positions[index].y) max_positions[index].y = row;
			}
		}
	}


	for (int i = 0; i < kTotal_BodyIndex; i++){
		if (isBody){
			int width	= max_positions[i].x - min_positions[i].x;
			int height	= max_positions[i].y - min_positions[i].y;

			int width_expand	= (double)width * 1.4;
			int height_expand	= (double)height * 1.4;

			Point2i start	= Point2i(min_positions[i].x - width_expand, min_positions[i].y - height_expand);
			Point2i end		= Point2i(max_positions[i].x + width_expand, max_positions[i].y + height_expand);

			if (start.x < 0) start.x = 0;
			if (start.y < 0) start.y = 0;
			if (end.x > IMAGE_WIDTH) end.x = IMAGE_WIDTH;
			if (end.y > IMAGE_HEIGHT) end.y = IMAGE_HEIGHT;


			for (int row = start.y; row < end.y; row++){
				for (int col = start.x; col < end.x; col++){
					if (mask[i].at<uchar>(row, col) != GC_PR_FGD || mask[i].at<uchar>(row, col) != GC_FGD)
						mask[i].at<uchar>(row, col) = GC_PR_BGD;					
				}
			}
		}
	}


}

void addSeedBySkeleton(Mat* mask, BYTE** skeletonDatas){
	/*
	Skeleton joint¸¦ Åä´ë·Î ¸¸µç Skeleton LinesÀ» Seed·Î ÀÔ·Â
	*/
	for (int row = 0; row < IMAGE_HEIGHT; row++){
		for (int col = 0; col < IMAGE_WIDTH; col++){

			for (int i = 0; i < kTotal_BodyIndex; i++){
				if (skeletonDatas[i][row * IMAGE_WIDTH + col] == 1){
					//mask[i].at<uchar>(row, col) = GC_FGD;
					mask[i].at<uchar>(row, col) = GC_PR_FGD;
				}
			}
		}
	}

}


Mat* createDistanceMaps(BYTE** skeletonDataMaps){
	/*
	°¢ bodyIndex¿¡ ´ëÇØ distance mapÀ» ¸¸µå´Â ÇÔ¼ö
	ÇöÀç ¿µ»ó ³» pixelÀÌ ÀÚ½Å°ú °¡Àå °¡±î¿î joint¿ÍÀÇ ÇÈ¼¿ °Å¸®¸¦ ¼ýÀÚ·Î Ç¥Çö
	jointÀÌ¸é 0, ±× ¿Ü´Â L-1 Distance
	*/
		
	Mat* outputInput = new Mat[kTotal_BodyIndex];

	//skeleton lineÁ¤º¸¸¦ ¹ÙÀÌ³Ê¸® Á¤º¸·Î ÀÔ·Â
	for (int i = 0; i < kTotal_BodyIndex; i++){
		if (isBody[i]){

			Mat binaryInput = Mat(IMAGE_HEIGHT, IMAGE_WIDTH, CV_8UC1, Scalar(255));

			for (int row = 0; row < IMAGE_HEIGHT; row++){
				for (int col = 0; col < IMAGE_WIDTH; col++){

					if (skeletonDataMaps[i][row * 1920 + col] == 1){
						binaryInput.at<uchar>(row, col) = 0;
					}

				}
			}

			distanceTransform(binaryInput, outputInput[i], CV_DIST_L1, CV_DIST_MASK_3);
		}
	}
		


	/*
	//FIXME : skeleton line¿¡ ÀÖ´Â ¸ðµç pixelµéÀ» °í·ÁÇØ¼­ distance mapÀ» ¸¸µé¾î¾ß ÇÔ.
	ushort** distanceMaps = new ushort*[kTotal_BodyIndex];
	for (int i = 0; i < kTotal_BodyIndex; i++){
		distanceMaps[i] = new ushort[IMAGE_HEIGHT * IMAGE_WIDTH];
	}

	for (int i = 0; i < kTotal_BodyIndex; i++){
		if (isBody[i]){

			for (int row = 0; row < IMAGE_HEIGHT; row++){
				for (int col = 0; col < IMAGE_WIDTH; col++){
					Point2i pos = Point2i(col, row);
					//ÇöÀç pixel°ú °¡Àå °¡±î¿î jointÀÇ ¹øÈ£¸¦ Ã£´Â´Ù
					int jointNumber = getCloestJointNumber(pos, skeletonDatas_hd[i]);

					//ÇØ´ç joint·ÎºÎÅÍ »ý¼ºµÇ´Â ¸ðµç skeleton linesÀ» Ã£´Â´Ù
					vector<vector<Point2i>> table = getSkeletonLinesAround(jointNumber, skeletonDatas_hd[i]);
					//ÇöÀç pixel°ú Ã£Àº skeleton lines À§¿¡ ÀÖ´Â ¸ðµç pixel Áß¿¡ °¡Àå °¡±î¿î pixelÀÇ À§Ä¡¸¦ Ã£´Â´Ù.
					Point2i cloestPixelPos;
					double tmp = 50000;

					for (int lineIndex = 0; lineIndex < table.size(); lineIndex++){
						for (int pointIndex = 0; pointIndex < table[lineIndex].size(); pointIndex){
							Point2i posInSkeletonLine = table[lineIndex][pointIndex];
							double distance = getEuclideanDistanceTwoPoint(pos, posInSkeletonLine);
							if (tmp < distance){
								cloestPixelPos = posInSkeletonLine;
								tmp = distance;								
							}
						}
					}

					//µÎ pixel(ÇöÀç pixel°ú °¡Àå °¡±î¿î skeleton lines À§ÀÇ pixel)°£ÀÇ L1 Distance¸¦ ±¸ÇÑ´Ù
					distanceMaps[i][row * IMAGE_WIDTH + col] = getL1DistanceTwoPoint(pos, cloestPixelPos);
				}
			}
		}
	}
	*/
	
	return outputInput;
}


vector<vector<Point2i>> getSkeletonLinesAround(int jointNumber, Point2i* skeletonJointPosition){
		
	vector<int> connectedJointNumbers;
	/*
	joint°£ ¿¬°áµÇ´Â Á¡µéÀÇ ¹øÈ£¸¦ ¹Ì¸® Á¤ÀÇ
	¹øÈ£¿Í joint ÀÌ¸§°£ÀÇ ¸ÅÄªÀº kinectv2 ¹®¼­ Âü°í
	*/
#pragma region ConnectedJointNumber
	if (jointNumber == 0){
		//SPIN_BASE	
		connectedJointNumbers.push_back(1);
		connectedJointNumbers.push_back(12);
		connectedJointNumbers.push_back(16);		
	}
	else if (jointNumber == 1){
		//SPINE_MID
		connectedJointNumbers.push_back(0);
		connectedJointNumbers.push_back(20);
	}
	else if (jointNumber == 2){
		//NECT
		connectedJointNumbers.push_back(3);
		connectedJointNumbers.push_back(20);
	}
	else if (jointNumber == 3){
		//HEAD
		connectedJointNumbers.push_back(2);
	}
	else if (jointNumber == 4){
		//SHOULDER_LEFT
		connectedJointNumbers.push_back(9);
		connectedJointNumbers.push_back(20);
	}
	else if (jointNumber == 5){
		//ELBOW_LEFT
		connectedJointNumbers.push_back(4); 
		connectedJointNumbers.push_back(6);
	}
	else if (jointNumber == 6){
		//WRIST_LEFT
		connectedJointNumbers.push_back(5);
		connectedJointNumbers.push_back(7);
	}
	else if (jointNumber == 7){
		//HAND_LEFT
		connectedJointNumbers.push_back(6);
		connectedJointNumbers.push_back(21);
		connectedJointNumbers.push_back(22);		
	}
	else if (jointNumber == 8){
		//SHOULDER_RIGHT
		connectedJointNumbers.push_back(5);
		connectedJointNumbers.push_back(9);
	}
	else if (jointNumber == 9){
		//ELBOW_RIGHT
		connectedJointNumbers.push_back(8);
		connectedJointNumbers.push_back(10);
	}
	else if (jointNumber == 10){
		//WRIST_RIGHT
		connectedJointNumbers.push_back(9);
		connectedJointNumbers.push_back(11);
	}
	else if (jointNumber == 11){
		//HAND_RIGHT
		connectedJointNumbers.push_back(10);
		connectedJointNumbers.push_back(23);
		connectedJointNumbers.push_back(24);
	}
	else if (jointNumber == 12){
		//HIP_LEFT
		connectedJointNumbers.push_back(0);
		connectedJointNumbers.push_back(13);
	}
	else if (jointNumber == 13){
		//KNEE_LEFT
		connectedJointNumbers.push_back(12);
		connectedJointNumbers.push_back(14);
	}
	else if (jointNumber == 14){
		//ANKLE_LEFT
		connectedJointNumbers.push_back(13);
		connectedJointNumbers.push_back(15);
	}
	else if (jointNumber == 15){
		//FOOT_LEFT
		connectedJointNumbers.push_back(14);
	}
	else if (jointNumber == 16){
		//HIP_RIGHT
		connectedJointNumbers.push_back(0);
		connectedJointNumbers.push_back(17);
	}
	else if (jointNumber == 17){
		//KNEE_RIGHT
		connectedJointNumbers.push_back(16);
		connectedJointNumbers.push_back(18);
	}
	else if (jointNumber == 18){
		//ANKLE_RIGHT
		connectedJointNumbers.push_back(17);
		connectedJointNumbers.push_back(19);
	}
	else if (jointNumber == 19){
		//FOOT_RIGHT
		connectedJointNumbers.push_back(18);		
	}
	else if (jointNumber == 20){
		//SPINE_SHOULDER
		connectedJointNumbers.push_back(1);
		connectedJointNumbers.push_back(2);
		connectedJointNumbers.push_back(4);
		connectedJointNumbers.push_back(8);
	}
	else if (jointNumber == 21){
		//HAND_TIP_LEFT
		connectedJointNumbers.push_back(7);
	}
	else if (jointNumber == 22){
		//THUMB_LEFT
		connectedJointNumbers.push_back(7);
	}
	else if (jointNumber == 23){
		//HAND_TIP_RIGHT
		connectedJointNumbers.push_back(11);
	}
	else if (jointNumber == 24){
		//THUMB_RIGHT
		connectedJointNumbers.push_back(11);
	}
	else{		
		printf("Joint ¹øÈ£°¡ Àß¸øµÊ\n");		
	}
#pragma endregion


	vector<vector<Point2i>> table;
	table.assign(connectedJointNumbers.size(), vector<Point2i>());
	
	for (int i = 0; i < connectedJointNumbers.size(); i++){
		//ÇöÀç Áß½ÉÀÇ jointNumber¿Í ±× ÁÖº¯¿¡ ÀÖ´Â joint°£ÀÇ ¶óÀÎÀ» ¾ò¾î¿Â´Ù
		table[i] = getLineFromTwoPoint(skeletonJointPosition[jointNumber], skeletonJointPosition[connectedJointNumbers[i]]);
	}		
	
	//¸Þ¸ð·Î ÇØÁ¦ ¹æ½Ä ¿¹Á¦
	//vector<int>().swap(vecA);

	return table;
}


BYTE** createSkeletonData(int frameNumber, Point2i** skeletonDatas_origin, Point2i** skeletonDatas_hd){
	/*
	skeletonDatas_origin(ÇØ»óµµ 512x424)ÀÇ skeleton jointµéÀÇ °ªÀ¸·ÎºÎÅÍ
	skeletonDatas_hd(ÇØ»óµµ 1920x1080)ÀÇ Á¤º¸·Î ¸¸µé¸é¼­, °¢ jointsµéÀ» ÁÙ·Î ¿¬°áÇÑ´Ù.
	*/
	//¸Þ¸ð¸® ÇÒ´ç ¹× ÃÊ±âÈ­
	BYTE** skeletonDatasMap = new BYTE*[kTotal_BodyIndex];
	for (int i = 0; i < kTotal_BodyIndex; i++){
		skeletonDatasMap[i] = new BYTE[IMAGE_HEIGHT * IMAGE_WIDTH];
	}		
	for (int row = 0; row < 1080; row++){
		for (int col = 0; col < 1920; col++){
			for (int i = 0; i < kTotal_BodyIndex; i++){
				skeletonDatasMap[i][row * 1920 + col] = 0;
			}			
		}
	}

	//Mapping Á¤º¸¸¦ ´ã°í ÀÖ´Â Data·Îµå
	short* mappingDats = loadMappingFile(frameNumber);

	for (int i = 0; i < kTotal_BodyIndex; i++){

		if (isBody[i]){
			
			for (int j = 0; j < kJointFromKinectV2; j++){
				skeletonDatas_hd[i][j] = mappingLowToHigh(skeletonDatas_origin[i][j], mappingDats);
				//printf("%d = %d %d\n", i, skeletonDatas_hd[i][j].x, skeletonDatas_hd[i][j].y);
			}

			CreateSkeletonLines(skeletonDatas_hd[i], IMAGE_WIDTH, IMAGE_HEIGHT, 1, skeletonDatasMap[i]);			
		
		}
	}

	delete[] mappingDats;
	return skeletonDatasMap;
}

//double** createSkeletonWeightMap(int frame, Point2i** skeletonDatas_hd, ushort** distanceMaps){
double** createSkeletonWeightMap(int frame, Point2i** skeletonDatas_hd, Mat* distanceMaps){
	/*
	Skeleton LinesÀ» ÀÌ¿ëÇÏ¿© ÇØ´ç ÇÈ¼¿ ÁÖº¯¿¡ °¡¿ì½Ã¾È ÇÔ¼ö¸¦ ÅëÇØ °Å¸®°¡ ¸Ö¾îÁú ¼ö·Ï weight °ªÀÌ Á¡Á¡ ³·¾ÆÁö´Â weight map »ý¼º
	¾Æ·¡ ¼ö½ÄÀº °¡¿ì½Ã¾È ÇÔ¼öÀÇ ±âº» ÇÔ¼ö¸¦ °¡Á®´Ù »ç¿ëÇßÀ¸¸ç,
	xÃàÀ¸·Î ÇÑ¹ø yÃàÀ¸·Î ÇÑ¹ø µÎ ¹ø »ç¿ëÇÑ´Ù.
	sigma´Â °¡¿ì½Ã¾È ÇÔ¼ö°¡ ÆÛÁö´Â Á¤µµ¸¦ Á¶ÀýÇÏ¸ç, range´Â ÇÈ¼¿ »óÀ¸·Î ¾î´À Á¤µµÀÇ ¹üÀ§ÀÇ ÇÈ¼¿±îÁö weightÀ» ¹ÞÀ» Áö¸¦ °áÁ¤ÇÑ´Ù.
	*/
	double** skeletonMaps = new double*[kTotal_BodyIndex];
	for (int i = 0; i < kTotal_BodyIndex; i++){
		skeletonMaps[i] = new double[IMAGE_HEIGHT * IMAGE_WIDTH];		
	}

	/*
	joints ºÎÀ§º°·Î sigma °ªÀ» ´Ù¸£°Ô ¼³Á¤ÇØ¾ß ÇÒ ÇÊ¿ä°¡ ÀÖÀ» ¼ö ÀÖ±â ¶§¹®¿¡ Á¤ÀÇ
	*/

	double jointsSigma[kJointFromKinectV2];
	for (int j = 0; j < kJointFromKinectV2; j++){
		jointsSigma[j] = 20;
	}


	for (int i = 0; i < kTotal_BodyIndex; i++){

		if (isBody[i]){
			for (int row = 0; row < IMAGE_HEIGHT; row++){
				for (int col = 0; col < IMAGE_WIDTH; col++){
					Point2i pos = Point2i(col, row);
					int jointNumber = getCloestJointNumber(pos, skeletonDatas_hd[i]);

					double sigma = jointsSigma[jointNumber];
					float distance = distanceMaps[i].at<float>(row, col);
					const float K = (1.0 / (sqrt(2 * PIE * powf(sigma, 2))));

					double gaussian_weight =  K *  exp(-1.0 * (powf(distance, 2) / (2.0 * powf(sigma, 2))));

					skeletonMaps[i][row * IMAGE_WIDTH + col] = gaussian_weight;
					//printf("%f  ", gaussian_weight);
				}
			}
		}
	}

	/*
	double sigma = 20.0;
	const int range = 100;

	for (int row = 0; row < IMAGE_HEIGHT; row++){
		for (int col = 0; col < IMAGE_WIDTH; col++){

			for (int i = 0; i < kTotal_BodyIndex; i++){
				//ÇöÀç À§Ä¡¿¡ skeleton Á¤º¸°¡ ÀÖÀ» ¶§,
				if (skeletonDatas[i][row * IMAGE_WIDTH + col] == 1){

					//xÃàÀ¸·Î ÁøÇà
					for (int offset = -1 * range; offset <= range; offset++){
						if (col + offset >= 0 && col + offset < IMAGE_WIDTH){
							double weight = (1.0 / (sqrt(2 * PIE) * sigma) * exp((-1.0 * (powf(offset, 2)) / (2.0 * powf(sigma, 2)))));
							weight *= 500;

							//°è»êµÈ weight°¡ ÇöÀç pixelÀÌ °¡Áö°í ÀÖ´Â weightº¸´Ù ³ôÀ» ¶§¸¸ weight¸¦ ¼³Á¤ÇÑ´Ù.
							//Skeleton LineÀº 1°³ÀÇ ÇÈ¼¼ ¶óÀÎÀÌ ¾Æ´Ï¶ó µÎ²²°¡ ÀÖ±â ¶§¹®¿¡
							if (weight >= skeletonMaps[i].at<uchar>(row, col + offset))
								skeletonMaps[i].at<uchar>(row, col + offset) = weight;

						}
					}

					//yÃàÀ¸·Î ÁøÇà
					for (int offset = -1 * range; offset <= range; offset++){
						if (row + offset >= 0 && row + offset < IMAGE_HEIGHT){
							double weight = (1.0 / (sqrt(2 * PIE) * sigma) * exp((-1.0 * (powf(offset, 2)) / (2.0 * powf(sigma, 2)))));
							weight *= 500;

							if (weight >= skeletonMaps[i].at<uchar>(row + offset, col)){}
							skeletonMaps[i].at<uchar>(row + offset, col) = weight;

						}
					}

				}
			}
		}
	}
	*/
	
	return skeletonMaps;
}

void CreateSkeletonLines(Point2i* jointPoints, int width, int height, int stroke, BYTE* skeletonMap){
	/*
	jointº°·Î ¿¬°áÇÏ´Â ºÎºÐ, joint °íÀ¯¹øÈ£´Â kinectv2¹®¼­ Âü°í
	¸Ó¸®-¸ñ µî
	*/
	//SPINE_BASE - SPINE_MID
	drawLineBy(jointPoints[0], jointPoints[1], width, height, stroke, skeletonMap);
	//SPINE_BASE - HIP_RIGHT
	drawLineBy(jointPoints[0], jointPoints[16], width, height, stroke, skeletonMap);
	//SPINE_BASE - HIP_LEFT
	drawLineBy(jointPoints[0], jointPoints[12], width, height, stroke, skeletonMap);
	//SPINE_MID - SPINE_SHOULDER
	drawLineBy(jointPoints[1], jointPoints[20], width, height, stroke, skeletonMap);
	//SPINE_SHOULDER - NECK
	drawLineBy(jointPoints[20], jointPoints[2], width, height, stroke, skeletonMap);
	//SPINE_SHOULDER - SHOULDER_RIGHT
	drawLineBy(jointPoints[20], jointPoints[8], width, height, stroke, skeletonMap);
	//SHOULDER_RIGHT - SHOULDER_LEFT
	drawLineBy(jointPoints[20], jointPoints[4], width, height, stroke, skeletonMap);
	//NECT - HEAD
	drawLineBy(jointPoints[2], jointPoints[3], width, height, stroke, skeletonMap);
	//SHOULDER_LEFT - ELBOW_RIGHT
	drawLineBy(jointPoints[8], jointPoints[9], width, height, stroke, skeletonMap);
	//ELBOW_RIGHT - WRIST_RIGHT
	drawLineBy(jointPoints[9], jointPoints[10], width, height, stroke, skeletonMap);
	//WRIST_RIGHT - HAND_RIGHT
	drawLineBy(jointPoints[10], jointPoints[11], width, height, stroke, skeletonMap);
	//HAND_RIGHT - HAND_TIP_RIGHT
	drawLineBy(jointPoints[11], jointPoints[23], width, height, stroke, skeletonMap);
	//HAND_RIGHT - THUMB_RIGHT
	drawLineBy(jointPoints[11], jointPoints[24], width, height, stroke, skeletonMap);
	//SHOULDER_LEFT - ELBOW_LEFT
	drawLineBy(jointPoints[4], jointPoints[5], width, height, stroke, skeletonMap);
	//ELBOW_LEFT - WRIST_LEFT
	drawLineBy(jointPoints[5], jointPoints[6], width, height, stroke, skeletonMap);
	//WRIST_LEFT - HAND_LEFT
	drawLineBy(jointPoints[6], jointPoints[7], width, height, stroke, skeletonMap);
	//HAND_LEFT - HAND_TIP_LEFT
	drawLineBy(jointPoints[7], jointPoints[21], width, height, stroke, skeletonMap);
	//HAND_LEFT - THUMB_LEFT
	drawLineBy(jointPoints[7], jointPoints[22], width, height, stroke, skeletonMap);
	//HIP_RIGHT - KNEE_RIGHT
	drawLineBy(jointPoints[16], jointPoints[17], width, height, stroke, skeletonMap);
	//KNEE_RIGHT - ANKLE_RIGHT
	drawLineBy(jointPoints[17], jointPoints[18], width, height, stroke, skeletonMap);
	//ANKLE_RIGHT - FOOT_RIGHT
	drawLineBy(jointPoints[18], jointPoints[19], width, height, stroke, skeletonMap);
	//HIP_LEFT - KNEE_LEFT
	drawLineBy(jointPoints[12], jointPoints[13], width, height, stroke, skeletonMap);
	//KNEE_LEFT - ANKLE_LEFT
	drawLineBy(jointPoints[13], jointPoints[14], width, height, stroke, skeletonMap);
	//ANKLE_LEFT - FOOT_LEFT
	drawLineBy(jointPoints[14], jointPoints[15], width, height, stroke, skeletonMap);
}


Point2i mappingLowToHigh(Point2i point, short* mappingData){
	/*
	NOTE: loadMappingFileÇÔ¼ö ¼³¸í Âü°í
	9999°ªÀº kinect¿¡¼­ Àß¸øµÈ °ª(Áï ÃßÀûÀ» ÇÏÁö ¸øÇÏ¿©)À» ÁÖ¾úÀ» ¶§ ³ª¿À´Â °ª
	ÀÌ °ªÀÏ ¶§¿¡´Â -1ÀÇ °ªÀ¸·Î x, y°ªÀ» ÀúÀåÇÏ¿© ÀÌÈÄ¿¡ °úÁ¤¿¡¼­ Á¦¿ÜÇÏµµ·Ï ¿¹¿ÜÃ³¸® ÇÔ.
	*/
	Point2i pos;
	if (point.x == 9999) pos.x = -1;
	else pos.x = mappingData[point.y * 1024 + (2 * point.x) + 1];

	if (point.y == 9999) pos.y = -1;
	else pos.y = mappingData[point.y * 1024 + (2 * point.x)];

	printf("point = %d %d\n", point.x, point.y);

	if (pos.x < 0 || pos.x >= 1920) pos.x = -1;
	if (pos.y < 0 || pos.y >= 1080) pos.y = -1;


	return pos;
}

void expandPixelBy(int x, int y, int width, int height, int stroke, BYTE* skeletonDatas){
	/*
	stroke°ªÀ¸·Î ÇØ´ç À§Ä¡ÀÇ line µÎ²² Á¶Àý
	*/
	int offset = stroke / 2;
	if (offset < 0) offset = 0;

	for (int off_y = -offset; off_y <= offset; off_y++){
		for (int off_x = -offset; off_x <= offset; off_x++){

			if (off_y + y >= 0 && off_y + y < height){
				if (off_x + x >= 0 && off_x + x < width){
					skeletonDatas[(y + off_y) * width + (x + off_x)] = 1;
				}
			}
		}
	}
}


vector<Point2i> getLineFromTwoPoint(Point2i point1, Point2i point2){
	/*
	µÎ Á¡À» ÀÕ´Â LineÀ» ¸¸µé°í °Å±â¿¡ µé¾î°¡´Â ¸ðµç pixelsÀÇ ÁÂÇ¥¸¦ ÀúÀåÇØ¼­ ¸®ÅÏÇÏ´Â ÇÔ¼ö
	*/
	
	vector<Point2i> line;

	if (point1.x == -1 && point1.y == -1) return line;
	if (point2.x == -1 && point2.y == -1) return line;				
	
	int start, end;

	//3°¡Áö °æ¿ì¸¦ »ý°¢ÇÔ
	//1 : xÁÂÇ¥°¡ °°Àº °æ¿ì
	if (point1.x == point2.x){
		if (point1.y == point2.y) return line;
				
		if (point1.y > point2.y){
			start = point2.y;
			end = point1.y;
		}
		else{
			start = point1.y;
			end = point2.y;
		}		

		for (int i = 0; i <= end - start; i++){
			Point2i pos = Point2i(point1.x, start + i);
			line.push_back(pos);
		}

		return line;		
	}
	//2 : yÁÂÇ¥°¡ °°Àº °æ¿ì
	else if (point1.y == point2.y){
		if (point1.x == point2.x) return line;

		if (point1.x > point2.x){
			start = point2.x;
			end = point1.x;
		}
		else{
			start = point1.x;
			end = point2.x;
		}

		for (int i = 0; i <= end - start; i++){
			Point2i pos = Point2i(start + i, point1.y);
			line.push_back(pos);
		}

		return line;
	}
	//3 : x, y ¸ðµÎ ´Ù¸¥ °æ¿ì
	else{
		//±â¿ï±â °è»ê
		double m = (double)(point2.y - point1.y) / (point2.x - point1.x);

		/*
		»öÄ¥À» ÇÒ ¶§, xÃàÀ¸·Î ÁøÇàÇÏ¸é¼­ ÁÂÇ¥¸¦ ÀúÀå ÇÒ ¼öµµ ÀÖ°í, yÃàÀ¸·Î ÁøÇàÇÏ¸é¼­ point ÁÂÇ¥¸¦ ÀúÀåÇÒ ¼öµµ ÀÖÀ½.
		ÇÏÁö¸¸, °Å¸®°¡ ÂªÀº ÂÊÀ» ±âÁØÀ¸·Î ÁøÇàÇÏ¸é¼­ ÀúÀåÀ» ÇÏ¸é lineÀ» ±¸¼ºÇÏ´Â ÇÈ¼¿ÀÌ ÀüºÎ ´Ù ÀúÀåÀÌ ¾ÈµÇ´Â °æ¿ì ¹ß»ý.
		µû¶ó¼­, x°£ °Å¸®, y°£ °Å¸®¸¦ ºñ±³ÇÏ¿© °Å¸®°¡ ±äÂÊÀ» ±âÁØÀ¸·Î point¸¦ ÀúÀå
		*/
		
		if (abs(point2.x - point1.x) >= abs(point2.y - point1.y)){
			if (point1.x >= point2.x){
				start = point2.x;
				end = point1.x;
			}
			else{
				start = point1.x;
				end = point2.x;
			}
		
			for (int i = 0; i <= end - start; i++){
				int y = (int)(m * (start + i - point1.x) + point1.y + 0.5);
				Point2i pos = Point2i(start + i, y);
				line.push_back(pos);					
			}

			return line;
		}
		else{
			if (point1.y >= point2.y){
				start = point2.y;
				end = point1.y;
			}
			else{
				start = point1.y;
				end = point2.y;
			}		

			for (int i = 0; i <= end - start; i++){				
				int x = (int)((start + i - point1.y) * (1 / m) +point1.x + 0.5);
				Point2i pos = Point2i(x, start + i);
				line.push_back(pos);				
			}

			return line;
		}
	}
}

void drawLineBy(Point2i start, Point2i end, int width, int height, int stroke, BYTE* skeletonDatas){
	/*
	µÎ Á¡ÀÇ ±â¿ï±â¸¦ ±¸ÇÑ µÚ, Á÷¼±ÀÇ ¹æÁ¤½ÄÀ» ±¸ÇÏ°í ±× ¹æÁ¤½Ä¿¡ ÀÖ´Â ¸ðµç ÇÈ¼¿µéÀ» Ä¥ÇÏ¿© skeleton lineÀ» ¸¸µå´Â ÇÔ¼ö
	start¿Íend·Î ±â¿ï±â¸¦ ±¸ÇÏ°í, stroke·Î lineÀÇ µÎ²²¸¦ Á¤ÇÑ´Ù.
	*/


	vector<Point2i> line = getLineFromTwoPoint(start, end);
	for (int i = 0; i < line.size(); i++)
	{
		expandPixelBy(line[i].x, line[i].y, width, height, stroke, skeletonDatas);
	}
}

const char* getfield(char* line, int num)
{
	/*
	csvÀ» ÇÑÁÙÀ» ÀÐ¾î¿À¸é ±× °ªÀ» ºÐ¸®ÇÏ´Â ÇÔ¼ö
	*/
	const char* tok;
	for (tok = strtok(line, ",");
		tok && *tok;
		tok = strtok(NULL, ",\n"))
	{
		if (!--num)
			return tok;
	}
	return NULL;
}

int getL1DistanceTwoPoint(Point2i left, Point2i right){
	int distance;
	return distance = abs(left.x - right.x) + abs(left.y - right.y);
}
double getEuclideanDistanceTwoPoint(Point2i left, Point2i right){
	double distance;
	return sqrt(pow(left.x - right.x, 2) + pow(left.y - right.y, 2));
}

int getCloestJointNumber(Point2i point, Point2i* skeletonJointPosition){
	int number = 0;
	ushort tmp = 65535;
	for (int j = 0; j < kJointFromKinectV2; j++){
		ushort distance = getL1DistanceTwoPoint(point, skeletonJointPosition[j]);
		if (tmp > distance){
			number = j;
			tmp = distance;
		}
	}

	return number;
}
