# Supplementary material for: Graph Cut-Based Human Body Segmentation in Color Images Using Skeleton Information from the Depth Sensor
Source: Sensors (Basel). 2019 Jan 18;19(2):393. doi: 10.3390/s19020393 (PMC6358916; doi:10.3390/s19020393)
Supplement: Supplementary file 1 [file sensors-19-00393-s001.zip › Project/Project/precomp.hpp]

/*M///////////////////////////////////////////////////////////////////////////////////////
//
//  IMPORTANT: READ BEFORE DOWNLOADING, COPYING, INSTALLING OR USING.
//
//  By downloading, copying, installing or using the software you agree to this license.
//  If you do not agree to this license, do not download, install,
//  copy or use the software.
//
//
//                          License Agreement
//                For Open Source Computer Vision Library
//
// Copyright (C) 2000-2008, Intel Corporation, all rights reserved.
// Copyright (C) 2009, Willow Garage Inc., all rights reserved.
// Third party copyrights are property of their respective owners.
//
// Redistribution and use in source and binary forms, with or without modification,
// are permitted provided that the following conditions are met:
//
//   * Redistribution's of source code must retain the above copyright notice,
//     this list of conditions and the following disclaimer.
//
//   * Redistribution's in binary form must reproduce the above copyright notice,
//     this list of conditions and the following disclaimer in the documentation
//     and/or other materials provided with the distribution.
//
//   * The name of the copyright holders may not be used to endorse or promote products
//     derived from this software without specific prior written permission.
//
// This software is provided by the copyright holders and contributors "as is" and
// any express or implied warranties, including, but not limited to, the implied
// warranties of merchantability and fitness for a particular purpose are disclaimed.
// In no event shall the Intel Corporation or contributors be liable for any direct,
// indirect, incidental, special, exemplary, or consequential damages
// (including, but not limited to, procurement of substitute goods or services;
// loss of use, data, or profits; or business interruption) however caused
// and on any theory of liability, whether in contract, strict liability,
// or tort (including negligence or otherwise) arising in any way out of
// the use of this software, even if advised of the possibility of such damage.
//
//M*/

#ifndef __OPENCV_PRECOMP_H__
#define __OPENCV_PRECOMP_H__

#include "opencv2/imgproc/imgproc.hpp"
//#include "opencv2/gpu/device/utility.hpp"

#include "opencv2/imgproc/imgproc_c.h"
//#include "opencv2/core/private.hpp"
#include "opencv2/nonfree/ocl.hpp"
//#include "opencv2/core/hal/hal.hpp"
//#include "opencv2/imgproc"

#include <math.h>
#include <assert.h>
#include <string.h>
#include <stdlib.h>
#include <stdio.h>
#include <limits.h>
#include <float.h>

#ifdef HAVE_TEGRA_OPTIMIZATION
#include "opencv2/imgproc/imgproc_tegra.hpp"
#else
#define GET_OPTIMIZED(func) (func)
#endif

/* helper tables */
extern const uchar icvSaturate8u_cv[];
#define CV_FAST_CAST_8U(t)  (assert(-256 <= (t) && (t) <= 512), icvSaturate8u_cv[(t)+256])
#define CV_CALC_MIN_8U(a,b) (a) -= CV_FAST_CAST_8U((a) - (b))
#define CV_CALC_MAX_8U(a,b) (a) += CV_FAST_CAST_8U((b) - (a))

// -256.f ... 511.f
extern const float icv8x32fTab_cv[];
#define CV_8TO32F(x)  icv8x32fTab_cv[(x)+256]

// (-128.f)^2 ... (255.f)^2
extern const float icv8x32fSqrTab[];
#define CV_8TO32F_SQR(x)  icv8x32fSqrTab[(x)+128]

#define  CV_COPY( dst, src, len, idx ) \
    for( (idx) = 0; (idx) < (len); (idx)++) (dst)[idx] = (src)[idx]

#define  CV_SET( dst, val, len, idx )  \
    for( (idx) = 0; (idx) < (len); (idx)++) (dst)[idx] = (val)

#undef   CV_CALC_MIN
#define  CV_CALC_MIN(a, b) if((a) > (b)) (a) = (b)

#undef   CV_CALC_MAX
#define  CV_CALC_MAX(a, b) if((a) < (b)) (a) = (b)

//#include "_geom.h"
//#include "filterengine.hpp"

//#include "opencv2/core/sse_utils.hpp"

#endif /*__OPENCV_CV_INTERNAL_H_*/
