# Supplementary material for: Graph Cut-Based Human Body Segmentation in Color Images Using Skeleton Information from the Depth Sensor
Source: Sensors (Basel). 2019 Jan 18;19(2):393. doi: 10.3390/s19020393 (PMC6358916; doi:10.3390/s19020393)
Supplement: Supplementary file 1 [file sensors-19-00393-s001.zip › Project/Project/Project.vcxproj.filters]

<?xml version="1.0" encoding="utf-8"?>
<Project ToolsVersion="4.0" xmlns="http://schemas.microsoft.com/developer/msbuild/2003">
  <ItemGroup>
    <Filter Include="소스 파일">
      <UniqueIdentifier>{4FC737F1-C7A5-4376-A066-2A32D752A2FF}</UniqueIdentifier>
      <Extensions>cpp;c;cc;cxx;def;odl;idl;hpj;bat;asm;asmx</Extensions>
    </Filter>
    <Filter Include="헤더 파일">
      <UniqueIdentifier>{93995380-89BD-4b04-88EB-625FBE52EBFB}</UniqueIdentifier>
      <Extensions>h;hh;hpp;hxx;hm;inl;inc;xsd</Extensions>
    </Filter>
    <Filter Include="리소스 파일">
      <UniqueIdentifier>{67DA6AB6-F800-4c08-8B7A-83BB121AAD01}</UniqueIdentifier>
      <Extensions>rc;ico;cur;bmp;dlg;rc2;rct;bin;rgs;gif;jpg;jpeg;jpe;resx;tiff;tif;png;wav;mfcribbon-ms</Extensions>
    </Filter>
  </ItemGroup>
  <ItemGroup>
    <ClCompile Include="main.cpp">
      <Filter>소스 파일</Filter>
    </ClCompile>
    <ClCompile Include="Grabcut.cpp">
      <Filter>소스 파일</Filter>
    </ClCompile>
    <ClCompile Include="gc.cpp">
      <Filter>소스 파일</Filter>
    </ClCompile>
    <ClCompile Include="filePath.cpp">
      <Filter>소스 파일</Filter>
    </ClCompile>
    <ClCompile Include="MySkeleton.cpp">
      <Filter>소스 파일</Filter>
    </ClCompile>
  </ItemGroup>
  <ItemGroup>
    <ClInclude Include="gcgraph.hpp">
      <Filter>헤더 파일</Filter>
    </ClInclude>
    <ClInclude Include="precomp.hpp">
      <Filter>헤더 파일</Filter>
    </ClInclude>
    <ClInclude Include="BinaryStream.h">
      <Filter>헤더 파일</Filter>
    </ClInclude>
    <ClInclude Include="gc.h">
      <Filter>헤더 파일</Filter>
    </ClInclude>
    <ClInclude Include="filePath.h">
      <Filter>헤더 파일</Filter>
    </ClInclude>
    <ClInclude Include="MySkeleton.h">
      <Filter>헤더 파일</Filter>
    </ClInclude>
  </ItemGroup>
</Project>
