# Supplementary material for: Graph Cut-Based Human Body Segmentation in Color Images Using Skeleton Information from the Depth Sensor
Source: Sensors (Basel). 2019 Jan 18;19(2):393. doi: 10.3390/s19020393 (PMC6358916; doi:10.3390/s19020393)
Supplement: Supplementary file 1 [file sensors-19-00393-s001.zip › Project/Project/x64/Debug/Project.log]

빌드 시작: 2019-01-06 오전 9:04:40
     1>2 노드의 "J:\이존하\연구\Kinect\GraphCuTest\Project\Project\Project.vcxproj" 프로젝트(Build 대상)입니다.
     1>ClCompile:
         C:\Program Files (x86)\Microsoft Visual Studio 12.0\VC\bin\x86_amd64\CL.exe /c /IC:\opencv_2_4_13_\build\include /Zi /nologo /W3 /WX- /sdl /Od /D WIN32 /D _DEBUG /D _CONSOLE /D _LIB /D _UNICODE /D UNICODE /Gm /EHsc /RTC1 /MDd /GS /fp:precise /Zc:wchar_t /Zc:forScope /Fo"x64\Debug\\" /Fd"x64\Debug\vc120.pdb" /Gd /TP /errorReport:prompt filePath.cpp gc.cpp Grabcut.cpp main.cpp MySkeleton.cpp
         MySkeleton.cpp
         main.cpp
     1>main.cpp(1): fatal error C1083: 포함 파일을 열 수 없습니다. 'opencv2/imgproc/imgproc.hpp': No such file or directory
         Grabcut.cpp
     1>j:\이존하\연구\kinect\graphcutest\project\project\precomp.hpp(46): fatal error C1083: 포함 파일을 열 수 없습니다. 'opencv2/imgproc/imgproc.hpp': No such file or directory
         gc.cpp
     1>j:\이존하\연구\kinect\graphcutest\project\project\precomp.hpp(46): fatal error C1083: 포함 파일을 열 수 없습니다. 'opencv2/imgproc/imgproc.hpp': No such file or directory
         filePath.cpp
     1>filePath.cpp(11): error C2065: '_filepath' : 선언되지 않은 식별자입니다.
     1>filePath.cpp(11): error C2065: '_dataName' : 선언되지 않은 식별자입니다.
     1>filePath.cpp(16): error C2065: '_filepath' : 선언되지 않은 식별자입니다.
     1>filePath.cpp(16): error C2065: '_dataName' : 선언되지 않은 식별자입니다.
     1>filePath.cpp(21): error C2065: '_filepath' : 선언되지 않은 식별자입니다.
     1>filePath.cpp(21): error C2065: '_dataName' : 선언되지 않은 식별자입니다.
     1>filePath.cpp(26): error C2065: '_filepath' : 선언되지 않은 식별자입니다.
     1>filePath.cpp(26): error C2065: '_dataName' : 선언되지 않은 식별자입니다.
     1>filePath.cpp(31): error C2065: '_filepath' : 선언되지 않은 식별자입니다.
     1>filePath.cpp(31): error C2065: '_dataName' : 선언되지 않은 식별자입니다.
     1>filePath.cpp(36): error C2065: '_filepath' : 선언되지 않은 식별자입니다.
     1>filePath.cpp(36): error C2065: '_dataName' : 선언되지 않은 식별자입니다.
     1>filePath.cpp(41): error C2065: '_filepath' : 선언되지 않은 식별자입니다.
     1>filePath.cpp(41): error C2065: '_dataName' : 선언되지 않은 식별자입니다.
     1>filePath.cpp(45): error C2065: '_filepath' : 선언되지 않은 식별자입니다.
     1>filePath.cpp(45): error C2065: '_dataName' : 선언되지 않은 식별자입니다.
         코드를 생성하고 있습니다...
     1>"J:\이존하\연구\Kinect\GraphCuTest\Project\Project\Project.vcxproj" 프로젝트를 빌드했습니다(Build 대상). - 실패

빌드하지 못했습니다.

경과 시간: 00:00:00.57
