# Supplementary material for: Graph Cut-Based Human Body Segmentation in Color Images Using Skeleton Information from the Depth Sensor
Source: Sensors (Basel). 2019 Jan 18;19(2):393. doi: 10.3390/s19020393 (PMC6358916; doi:10.3390/s19020393)
Supplement: Supplementary file 1 [file sensors-19-00393-s001.zip › Project/Project/x64/Release/Project.Build.CppClean.log]

c:\users\jonha\desktop\medialab_git\graphcutest\project\project\x64\release\vc120.pdb
c:\users\jonha\desktop\medialab_git\graphcutest\project\project\x64\release\myskeleton.obj
c:\users\jonha\desktop\medialab_git\graphcutest\project\project\x64\release\main.obj
c:\users\jonha\desktop\medialab_git\graphcutest\project\project\x64\release\grabcut.obj
c:\users\jonha\desktop\medialab_git\graphcutest\project\project\x64\release\gc.obj
c:\users\jonha\desktop\medialab_git\graphcutest\project\project\x64\release\filepath.obj
c:\users\jonha\desktop\medialab_git\graphcutest\project\x64\release\project.exe
c:\users\jonha\desktop\medialab_git\graphcutest\project\x64\release\project.pdb
c:\users\jonha\desktop\medialab_git\graphcutest\project\project\x64\release\project.tlog\cl.command.1.tlog
c:\users\jonha\desktop\medialab_git\graphcutest\project\project\x64\release\project.tlog\cl.read.1.tlog
c:\users\jonha\desktop\medialab_git\graphcutest\project\project\x64\release\project.tlog\cl.write.1.tlog
c:\users\jonha\desktop\medialab_git\graphcutest\project\project\x64\release\project.tlog\link.command.1.tlog
c:\users\jonha\desktop\medialab_git\graphcutest\project\project\x64\release\project.tlog\link.read.1.tlog
c:\users\jonha\desktop\medialab_git\graphcutest\project\project\x64\release\project.tlog\link.write.1.tlog
