# Supplementary material for: Graph Cut-Based Human Body Segmentation in Color Images Using Skeleton Information from the Depth Sensor
Source: Sensors (Basel). 2019 Jan 18;19(2):393. doi: 10.3390/s19020393 (PMC6358916; doi:10.3390/s19020393)
Supplement: Supplementary file 1 [file sensors-19-00393-s001.zip › Project/Project/x64/Release/Project.log]

빌드 시작: 2019-01-13 오전 11:18:03
     1>2 노드의 "C:\dongwook\이존하\GraphCuTest\Project\Project\Project.vcxproj" 프로젝트(Build 대상)입니다.
     1>ClCompile:
         C:\Program Files (x86)\Microsoft Visual Studio 12.0\VC\bin\x86_amd64\CL.exe /c /IC:\opencv_2_4_13\build\include /Zi /nologo /W3 /WX- /sdl /O2 /Oi /GL /D WIN32 /D NDEBUG /D _CONSOLE /D _LIB /D _UNICODE /D UNICODE /Gm- /EHsc /MD /GS /Gy /fp:precise /Zc:wchar_t /Zc:forScope /Fo"x64\Release\\" /Fd"x64\Release\vc120.pdb" /Gd /TP /errorReport:prompt main.cpp
         main.cpp
     1>main.cpp(559): warning C4244: '초기화 중' : 'double'에서 'int'(으)로 변환하면서 데이터가 손실될 수 있습니다.
     1>main.cpp(560): warning C4244: '초기화 중' : 'double'에서 'int'(으)로 변환하면서 데이터가 손실될 수 있습니다.
     1>main.cpp(848): warning C4244: '인수' : 'double'에서 'float'(으)로 변환하면서 데이터가 손실될 수 있습니다.
     1>main.cpp(1169): warning C4101: 'distance' :참조되지 않은 지역 변수입니다.
       Link:
         C:\Program Files (x86)\Microsoft Visual Studio 12.0\VC\bin\x86_amd64\link.exe /ERRORREPORT:PROMPT /OUT:"C:\dongwook\이존하\GraphCuTest\Project\x64\Release\Project.exe" /INCREMENTAL:NO /NOLOGO /LIBPATH:C:\opencv_2_4_13\build\x64\vc12\lib opencv_core2413.lib opencv_highgui2413.lib opencv_imgproc2413.lib kernel32.lib user32.lib gdi32.lib winspool.lib comdlg32.lib advapi32.lib shell32.lib ole32.lib oleaut32.lib uuid.lib odbc32.lib odbccp32.lib /MANIFEST /MANIFESTUAC:"level='asInvoker' uiAccess='false'" /manifest:embed /DEBUG /PDB:"C:\dongwook\이존하\GraphCuTest\Project\x64\Release\Project.pdb" /SUBSYSTEM:CONSOLE /OPT:REF /OPT:ICF /LTCG /TLBID:1 /DYNAMICBASE /NXCOMPAT /IMPLIB:"C:\dongwook\이존하\GraphCuTest\Project\x64\Release\Project.lib" /MACHINE:X64 x64\Release\filePath.obj
         x64\Release\gc.obj
         x64\Release\Grabcut.obj
         x64\Release\main.obj
         x64\Release\MySkeleton.obj
         코드를 생성하고 있습니다.
         코드를 생성했습니다.
         Project.vcxproj -> C:\dongwook\이존하\GraphCuTest\Project\x64\Release\Project.exe
     1>"C:\dongwook\이존하\GraphCuTest\Project\Project\Project.vcxproj" 프로젝트를 빌드했습니다(Build 대상).

빌드했습니다.

경과 시간: 00:00:03.08
