# Supplementary material for: Graph Cut-Based Human Body Segmentation in Color Images Using Skeleton Information from the Depth Sensor
Source: Sensors (Basel). 2019 Jan 18;19(2):393. doi: 10.3390/s19020393 (PMC6358916; doi:10.3390/s19020393)
Supplement: Supplementary file 1 [file sensors-19-00393-s001.zip › Project/ReadME.txt]

OpenCV version : 2.4.13

First, Modify FilePath.h for setting a new file path of dataset.
 -> foreaxmple, if you want to test Data10 folder.
 -> _filepath = "file\\to\\path\\data folder parent";
 -> _dataName = "Data";

and, you change fileNumber in main.cpp
 int fileNumber = 10;

Second, Relase mode and x64 envrionment.

Thrid, Run.
